# Supplementary material for: Family-Level Diversity of Hymenopteran Parasitoid Communities in Agricultural Drainage Ditches and Implications for Biological Control
Source: Insects. 2025 Feb 27;16(3):246. doi: 10.3390/insects16030246 (PMC11942648; doi:10.3390/insects16030246)
Supplement: Supplementary file 1 [file insects-16-00246-s001.zip]

Archive with 4 entries (4 files):
- Supplemental Material Data.csv
- Supplemental Material Physical Measurement Data.xlsx
- Supplemental Material Soil Data.csv
- Supplemental Material Tables.pdf
