# Supplementary material for: Family-Level Diversity of Hymenopteran Parasitoid Communities in Agricultural Drainage Ditches and Implications for Biological Control
Source: Insects. 2025 Feb 27;16(3):246. doi: 10.3390/insects16030246 (PMC11942648; doi:10.3390/insects16030246)
Supplement: Supplementary file 1 [file insects-16-00246-s001.zip › Supplemental Material Data.csv]

Farm	Transect	Row	TrapDist	Location	Side	Month	Year	Crop	Source	DitchLength	RiparianDist	DitchWidth	DitchDepth	ChannelWidth	Aphelinidae	Bethylidae	Braconidae	Ceraphronidae	Chalcididae	Chrysididae	Diapriidae	Dryinidae	Encyrtidae	Eucharitidae	Eulophidae	Eupelmidae	Eurytomidae	Figitidae	Ichneumonidae	Megaspilidae	Mymaridae	Perilampidae	Platygastridae	Proctotrupidae	Pteromalidae	Scelionidae	Scoliidae	Signiphoridae	Sierolomorphidae	Torymidae	Thynnidae	Tiphiidae	Trichogrammatidae	Unknown family (Hymenoptera)
A	A	1	0	Ditch	A-NO	Jun	2021	Corn	Ditch	385	1.7	5.3	0.9	2.2	1	0	0	0	0	0	1	0	0	0	0	0	0	1	0	0	3	0	2	0	0	1	0	0	0	0	0	0	4	0
A	A	2	1.5	Field_1.5m	A-NO	Jun	2021	Corn	Corn	385	1.7	5.3	0.9	2.2	2	0	0	1	0	0	0	0	0	0	0	0	0	0	0	1	4	0	2	0	0	0	0	0	0	0	0	0	2	0
A	A	3	9.1	Field_9.1m	A-NO	Jun	2021	Corn	Corn	385	1.7	5.3	0.9	2.2	6	0	0	1	0	0	0	0	1	0	0	0	0	0	0	0	7	0	2	0	0	4	0	0	0	0	0	0	2	0
A	B	1	0	Ditch	A-NO	Jun	2021	Corn	Ditch	385	2.1	5	1	1.9	2	0	0	2	0	0	1	0	0	0	0	0	0	0	0	0	5	0	0	0	1	1	0	0	0	0	0	0	2	0
A	B	2	1.5	Field_1.5m	A-NO	Jun	2021	Corn	Corn	385	2.1	5	1	1.9	2	0	0	1	0	0	1	0	0	0	0	0	0	1	0	0	4	0	1	0	0	0	0	0	0	0	0	1	1	0
A	B	3	9.1	Field_9.1m	A-NO	Jun	2021	Corn	Corn	385	2.1	5	1	1.9	4	0	0	3	0	0	0	0	0	0	0	0	0	3	0	0	3	0	0	0	0	1	0	0	0	0	0	0	2	1
A	C	1	0	Ditch	A-NO	Jun	2021	Corn	Ditch	385	2.2	4.4	1.3	1.6	1	0	1	1	0	0	0	0	0	0	0	0	0	0	0	0	2	0	0	0	0	1	0	0	0	0	0	0	5	0
A	C	2	1.5	Field_1.5m	A-NO	Jun	2021	Corn	Corn	385	2.2	4.4	1.3	1.6	2	0	0	0	0	0	0	0	0	0	0	0	0	1	0	0	2	0	0	0	0	1	0	0	0	0	0	0	0	0
A	C	3	9.1	Field_9.1m	A-NO	Jun	2021	Corn	Corn	385	2.2	4.4	1.3	1.6	1	0	0	0	0	0	0	0	0	0	0	0	0	1	0	0	1	0	0	0	0	1	0	0	0	0	0	0	0	0
A	A	1	0	Ditch	A-SO	Jun	2021	Corn	Ditch	430	0.8	3.7	0.7	1.8	2	0	0	1	0	0	0	0	1	0	1	0	0	0	0	0	3	0	2	0	1	6	0	0	0	0	0	0	2	0
A	A	2	1.5	Field_1.5m	A-SO	Jun	2021	Corn	Corn	430	0.8	3.7	0.7	1.8	3	0	0	1	0	0	0	0	0	0	1	0	0	0	1	0	6	0	0	0	1	1	0	0	0	0	0	0	0	0
A	A	3	9.1	Field_9.1m	A-SO	Jun	2021	Corn	Corn	430	0.8	3.7	0.7	1.8	3	0	0	2	0	0	0	0	0	0	0	0	0	1	0	0	4	0	0	0	0	1	0	0	0	0	0	0	0	0
A	B	1	0	Ditch	A-SO	Jun	2021	Corn	Ditch	430	0.9	3.6	0.6	1.8	4	1	1	1	0	0	0	0	0	0	0	0	0	1	0	0	4	0	17	0	2	2	0	0	0	0	0	0	0	3
A	B	2	1.5	Field_1.5m	A-SO	Jun	2021	Corn	Corn	430	0.9	3.6	0.6	1.8	1	0	0	0	0	0	0	0	0	0	0	0	0	0	0	0	4	0	0	0	0	0	0	0	0	0	0	0	0	0
A	B	3	9.1	Field_9.1m	A-SO	Jun	2021	Corn	Corn	430	0.9	3.6	0.6	1.8	2	0	0	0	0	0	0	0	0	0	1	0	0	1	0	0	3	0	1	0	0	1	0	0	0	0	0	0	0	1
A	C	1	0	Ditch	A-SO	Jun	2021	Corn	Ditch	430	1.1	3.6	0.3	1.7	2	0	0	0	0	0	0	0	0	0	2	0	0	6	1	0	3	0	1	0	1	2	0	0	0	0	0	0	0	0
A	C	2	1.5	Field_1.5m	A-SO	Jun	2021	Corn	Corn	430	1.1	3.6	0.3	1.7	3	0	0	0	0	0	0	0	0	0	0	0	0	1	0	0	3	0	0	0	0	0	0	0	0	0	0	0	0	2
A	C	3	9.1	Field_9.1m	A-SO	Jun	2021	Corn	Corn	430	1.1	3.6	0.3	1.7	1	0	0	0	0	0	0	0	0	0	0	0	0	0	0	0	4	0	1	0	0	0	0	0	0	0	0	0	0	0
B	A	1	0	Ditch	B-NO	Jun	2021	Corn	Ditch	320.9	1.9	5.8	1.4	1.6	27	1	0	2	0	0	2	0	1	0	13	0	0	55	0	0	28	1	13	0	7	16	0	0	0	0	0	0	14	0
B	A	2	1.5	Field_1.5m	B-NO	Jun	2021	Corn	Corn	320.9	1.9	5.8	1.4	1.6	5	1	0	4	0	0	0	0	0	0	2	0	0	0	1	0	19	0	0	0	1	3	0	0	0	0	0	0	0	0
B	A	3	9.1	Field_9.1m	B-NO	Jun	2021	Corn	Corn	320.9	1.9	5.8	1.4	1.6	16	0	0	2	0	0	0	0	0	0	0	0	0	3	0	0	21	0	0	0	0	2	0	0	0	0	0	0	1	0
B	B	1	0	Ditch	B-NO	Jun	2021	Corn	Ditch	320.9	2.1	6.1	1.5	1.5	22	0	1	5	0	0	0	0	0	0	2	0	1	2	0	0	19	0	1	0	1	5	0	0	0	0	0	0	7	1
B	B	2	1.5	Field_1.5m	B-NO	Jun	2021	Corn	Corn	320.9	2.1	6.1	1.5	1.5	23	0	0	4	0	0	1	0	0	0	1	0	1	0	0	0	39	0	0	0	3	3	0	0	0	0	0	0	4	0
B	B	3	9.1	Field_9.1m	B-NO	Jun	2021	Corn	Corn	320.9	2.1	6.1	1.5	1.5	16	0	1	6	0	0	0	0	0	0	3	0	0	2	0	0	23	0	0	0	0	3	0	0	0	0	0	0	5	0
B	C	1	0	Ditch	B-NO	Jun	2021	Corn	Ditch	320.9	2.2	6.4	0.7	1	10	22	0	2	0	0	1	0	0	0	0	0	0	2	0	0	9	0	0	0	0	3	0	0	0	0	0	0	5	0
B	C	2	1.5	Field_1.5m	B-NO	Jun	2021	Corn	Corn	320.9	2.2	6.4	0.7	1	17	0	1	5	0	0	0	0	0	0	0	0	1	0	0	0	22	0	0	0	0	5	0	0	0	0	0	0	2	0
B	C	3	9.1	Field_9.1m	B-NO	Jun	2021	Corn	Corn	320.9	2.2	6.4	0.7	1	25	0	0	4	0	0	0	0	0	0	2	0	0	1	1	0	35	0	0	0	1	3	0	0	0	0	0	0	10	0
B	A	1	0	Ditch	B-SO	Jun	2021	Corn	Ditch	399.6	2.4	5.9	0.7	1.5	38	0	0	19	0	0	0	0	1	0	13	0	0	4	0	0	59	0	1	0	2	8	0	0	0	0	0	0	10	0
B	A	2	1.5	Field_1.5m	B-SO	Jun	2021	Corn	Corn	399.6	2.4	5.9	0.7	1.5	32	0	1	2	0	0	0	0	1	0	1	0	0	0	0	0	7	0	0	0	0	3	0	0	0	0	0	0	2	0
B	A	3	9.1	Field_9.1m	B-SO	Jun	2021	Corn	Corn	399.6	2.4	5.9	0.7	1.5	58	0	1	5	0	0	0	0	0	0	0	0	0	1	0	0	27	0	1	0	1	3	0	0	0	0	0	0	4	0
B	B	1	0	Ditch	B-SO	Jun	2021	Corn	Ditch	399.6	3.8	4.3	0.9	1	10	0	0	3	0	0	0	0	1	0	1	0	1	7	0	2	17	0	1	0	1	6	0	0	0	0	0	0	8	1
B	B	2	1.5	Field_1.5m	B-SO	Jun	2021	Corn	Corn	399.6	3.8	4.3	0.9	1	18	0	1	2	0	0	0	0	0	0	0	0	0	0	0	0	15	0	0	0	2	2	0	0	0	0	0	0	2	0
B	B	3	9.1	Field_9.1m	B-SO	Jun	2021	Corn	Corn	399.6	3.8	4.3	0.9	1	5	0	0	2	0	0	1	0	0	0	0	0	0	0	0	0	4	0	0	0	1	2	0	0	0	0	0	0	2	0
B	C	1	0	Ditch	B-SO	Jun	2021	Corn	Ditch	399.6	3.1	3.8	1.2	1	17	9	1	10	0	0	0	0	0	0	2	0	0	4	0	1	21	0	2	0	2	5	0	0	0	0	0	0	7	0
B	C	2	1.5	Field_1.5m	B-SO	Jun	2021	Corn	Corn	399.6	3.1	3.8	1.2	1	11	0	0	4	0	0	0	0	0	0	1	0	0	0	1	0	10	0	2	0	2	0	0	0	0	0	0	0	2	0
B	C	3	9.1	Field_9.1m	B-SO	Jun	2021	Corn	Corn	399.6	3.1	3.8	1.2	1	17	0	1	2	0	0	0	0	0	0	1	0	0	2	0	1	12	0	0	0	0	7	0	0	0	0	0	0	3	0
C	A	1	0	Ditch	C-NO	Jun	2021	Soy	Ditch	785.5	8.8	5.8	0.7	0.8	16	0	3	31	0	0	0	0	0	0	2	0	0	10	0	4	48	0	2	0	3	8	0	0	0	0	0	0	5	0
C	A	2	1.5	Field_1.5m	C-NO	Jun	2021	Soy	Soy	785.5	8.8	5.8	0.7	0.8	2	0	1	8	0	0	1	0	8	0	0	0	0	3	0	0	5	0	0	0	3	3	0	0	0	0	0	0	1	0
C	A	3	9.1	Field_9.1m	C-NO	Jun	2021	Soy	Soy	785.5	8.8	5.8	0.7	0.8	2	0	0	7	0	0	2	0	3	0	0	0	0	5	0	0	3	0	0	0	2	3	0	0	0	0	0	0	1	0
C	B	1	0	Ditch	C-NO	Jun	2021	Soy	Ditch	785.5	9.2	6.2	1	1.2	6	1	3	15	0	0	2	0	6	0	3	0	0	6	0	0	44	0	0	0	1	7	0	0	0	0	0	0	7	0
C	B	2	1.5	Field_1.5m	C-NO	Jun	2021	Soy	Soy	785.5	9.2	6.2	1	1.2	6	0	2	5	0	0	0	0	4	0	2	0	0	3	0	0	7	0	0	0	1	6	0	0	0	0	0	0	2	0
C	B	3	9.1	Field_9.1m	C-NO	Jun	2021	Soy	Soy	785.5	9.2	6.2	1	1.2	6	0	2	5	0	0	0	0	5	0	2	0	0	5	0	0	5	0	0	0	0	3	0	0	0	0	0	0	2	0
C	C	1	0	Ditch	C-NO	Jun	2021	Soy	Ditch	785.5	8.5	6.4	1.1	0.7	15	4	1	4	0	0	1	0	33	0	3	0	0	22	0	0	18	0	3	0	3	5	0	0	0	0	0	0	11	2
C	C	2	1.5	Field_1.5m	C-NO	Jun	2021	Soy	Soy	785.5	8.5	6.4	1.1	0.7	9	0	4	11	0	0	1	0	12	0	3	0	0	5	0	0	3	0	0	0	0	4	0	0	0	0	0	0	2	0
C	C	3	9.1	Field_9.1m	C-NO	Jun	2021	Soy	Soy	785.5	8.5	6.4	1.1	0.7	0	0	0	7	0	0	0	0	3	0	0	0	0	4	0	0	2	0	0	0	0	9	0	0	0	0	0	0	5	0
C	A	1	0	Ditch	C-SO	Jun	2021	Soy	Ditch	785.5	1.6	5.6	0.4	0.8	6	0	3	9	0	0	2	0	5	0	0	0	0	5	0	1	22	0	2	0	0	13	0	0	0	0	0	0	5	0
C	A	2	1.5	Field_1.5m	C-SO	Jun	2021	Soy	Soy	785.5	1.6	5.6	0.4	0.8	2	0	0	5	0	0	1	0	4	0	2	0	0	9	0	0	4	0	1	0	1	1	0	0	0	0	0	0	0	0
C	A	3	9.1	Field_9.1m	C-SO	Jun	2021	Soy	Soy	785.5	1.6	5.6	0.4	0.8	2	0	2	6	0	0	1	0	3	0	0	0	0	3	0	0	2	0	0	0	0	3	0	0	0	0	0	0	2	0
C	B	1	0	Ditch	C-SO	Jun	2021	Soy	Ditch	785.5	1.4	5.3	0.9	1.2	4	1	0	10	0	0	0	0	0	0	0	0	0	6	0	0	21	0	2	0	0	19	0	0	0	0	0	0	0	1
C	B	2	1.5	Field_1.5m	C-SO	Jun	2021	Soy	Soy	785.5	1.4	5.3	0.9	1.2	1	5	1	5	0	0	0	0	2	0	3	0	0	6	0	0	4	0	1	0	2	5	0	0	0	0	0	0	0	0
C	B	3	9.1	Field_9.1m	C-SO	Jun	2021	Soy	Soy	785.5	1.4	5.3	0.9	1.2	1	7	0	5	0	0	0	0	2	0	1	0	0	3	0	0	2	0	0	0	0	2	0	0	0	0	0	0	1	0
C	C	1	0	Ditch	C-SO	Jun	2021	Soy	Ditch	785.5	0.8	6.5	0.4	1.7	3	0	0	6	0	0	0	0	1	0	2	0	0	2	0	0	10	0	0	0	0	20	0	0	0	0	0	0	3	0
C	C	2	1.5	Field_1.5m	C-SO	Jun	2021	Soy	Soy	785.5	0.8	6.5	0.4	1.7	6	0	4	3	0	0	0	0	4	0	0	0	0	3	0	0	5	0	1	0	3	1	0	0	0	0	0	0	2	0
C	C	3	9.1	Field_9.1m	C-SO	Jun	2021	Soy	Soy	785.5	0.8	6.5	0.4	1.7	4	0	1	9	0	0	0	0	3	0	1	0	0	2	0	0	6	0	1	0	0	4	0	0	0	0	0	0	1	0
D	A	1	0	Ditch	D-EA	Jun	2021	Corn	Ditch	192	2.7	4	0.5	1.7	4	0	2	1	0	0	0	0	1	0	2	0	0	1	0	0	15	0	3	0	0	3	0	0	0	0	0	0	4	0
D	A	2	1.5	Field_1.5m	D-EA	Jun	2021	Corn	Corn	192	2.7	4	0.5	1.7	20	0	0	2	0	0	0	0	0	0	0	0	0	0	0	0	41	0	1	0	0	4	0	0	0	0	0	0	12	0
D	A	3	9.1	Field_9.1m	D-EA	Jun	2021	Corn	Corn	192	2.7	4	0.5	1.7	18	0	0	1	0	0	0	0	1	0	1	0	0	0	0	0	45	0	0	0	0	5	0	0	0	0	0	0	12	0
D	B	1	0	Ditch	D-EA	Jun	2021	Corn	Ditch	192	2.8	3.4	0.5	1.3	4	0	0	2	0	0	1	0	1	0	5	0	0	3	0	0	19	0	1	0	4	3	0	0	0	0	0	0	3	0
D	B	2	1.5	Field_1.5m	D-EA	Jun	2021	Corn	Corn	192	2.8	3.4	0.5	1.3	11	0	1	4	0	0	0	0	1	0	0	0	0	1	0	0	32	0	0	0	0	3	0	0	0	0	0	0	23	0
D	B	3	9.1	Field_9.1m	D-EA	Jun	2021	Corn	Corn	192	2.8	3.4	0.5	1.3	12	0	0	1	0	0	0	0	0	0	1	0	0	0	0	0	21	0	0	0	1	7	0	0	0	0	0	0	11	0
D	C	1	0	Ditch	D-EA	Jun	2021	Corn	Ditch	192	3.3	3.8	0.4	1.6	2	0	1	0	0	0	0	0	1	0	1	0	0	4	0	1	19	0	0	0	2	1	0	0	0	0	0	0	12	0
D	C	2	1.5	Field_1.5m	D-EA	Jun	2021	Corn	Corn	192	3.3	3.8	0.4	1.6	9	0	0	0	0	0	0	0	0	0	1	0	0	0	0	0	32	0	0	0	2	4	0	0	0	0	0	0	12	0
D	C	3	9.1	Field_9.1m	D-EA	Jun	2021	Corn	Corn	192	3.3	3.8	0.4	1.6	24	0	2	5	0	0	1	0	0	0	0	0	0	9	0	0	29	0	0	0	2	5	0	0	0	0	0	0	10	0
D	A	1	0	Ditch	D-WE	Jun	2021	Corn	Ditch	192	2.8	4.5	0.4	2.4	3	0	1	1	0	0	0	0	0	0	2	0	1	2	0	0	10	0	3	0	2	5	0	0	0	0	0	0	3	2
D	A	2	1.5	Field_1.5m	D-WE	Jun	2021	Corn	Corn	192	2.8	4.5	0.4	2.4	11	0	1	0	0	0	0	0	0	0	1	0	0	3	0	0	31	0	1	0	0	1	0	0	0	0	0	0	13	0
D	A	3	9.1	Field_9.1m	D-WE	Jun	2021	Corn	Corn	192	2.8	4.5	0.4	2.4	10	0	0	2	0	0	1	0	0	0	2	0	0	7	0	0	46	0	1	0	0	3	0	0	0	0	0	0	11	1
D	B	1	0	Ditch	D-WE	Jun	2021	Corn	Ditch	192	3	4.1	0.4	1.5	2	0	1	4	0	0	0	0	0	0	0	0	0	1	0	0	17	0	1	0	0	5	0	0	0	0	0	1	0	0
D	B	2	1.5	Field_1.5m	D-WE	Jun	2021	Corn	Corn	192	3	4.1	0.4	1.5	11	0	0	1	0	0	0	0	0	0	0	0	0	3	0	0	41	0	0	0	0	4	0	0	0	0	0	0	21	0
D	B	3	9.1	Field_9.1m	D-WE	Jun	2021	Corn	Corn	192	3	4.1	0.4	1.5	5	0	0	1	0	0	1	0	0	0	2	0	0	1	0	0	33	0	0	0	1	4	0	0	0	0	0	0	9	0
D	C	1	0	Ditch	D-WE	Jun	2021	Corn	Ditch	192	2.6	4	0.4	1.2	2	0	0	2	0	0	0	0	0	0	3	0	0	5	0	0	11	0	1	0	3	5	0	0	0	0	0	0	5	1
D	C	2	1.5	Field_1.5m	D-WE	Jun	2021	Corn	Corn	192	2.6	4	0.4	1.2	8	0	0	2	0	0	0	0	2	0	1	0	0	1	0	0	33	0	0	0	1	10	0	0	0	0	0	0	11	0
D	C	3	9.1	Field_9.1m	D-WE	Jun	2021	Corn	Corn	192	2.6	4	0.4	1.2	14	0	0	0	0	0	0	0	0	0	0	0	0	3	1	0	37	0	0	0	0	2	0	0	0	0	0	0	11	1
E	A	1	0	Ditch	E-NO	Jul	2021	Soy	Ditch	212	0.4	3.9	0.6	1	0	2	2	7	0	0	0	0	2	0	3	0	1	3	0	1	11	0	17	0	0	3	0	0	0	0	0	0	0	1
E	A	2	1.5	Field_1.5m	E-NO	Jul	2021	Soy	Soy	212	0.4	3.9	0.6	1	0	0	0	0	0	0	0	0	3	0	0	0	0	1	0	0	1	0	6	0	0	0	0	0	0	0	1	0	0	0
E	A	3	9.1	Field_9.1m	E-NO	Jul	2021	Soy	Soy	212	0.4	3.9	0.6	1	0	0	0	1	0	0	0	0	2	0	0	0	0	1	0	0	2	0	6	0	0	3	0	0	0	0	0	0	1	0
E	B	1	0	Ditch	E-NO	Jul	2021	Soy	Ditch	212	0.1	3.9	0.5	1.3	0	0	1	6	0	0	0	0	0	0	2	0	0	3	0	0	33	0	27	0	0	5	1	0	0	0	0	0	9	1
E	B	2	1.5	Field_1.5m	E-NO	Jul	2021	Soy	Soy	212	0.1	3.9	0.5	1.3	0	0	0	1	0	0	0	0	2	0	0	0	0	1	0	0	4	0	1	0	0	2	0	0	0	0	0	0	3	0
E	B	3	9.1	Field_9.1m	E-NO	Jul	2021	Soy	Soy	212	0.1	3.9	0.5	1.3	0	0	0	2	0	0	0	0	10	0	0	0	0	1	0	0	1	0	8	0	0	1	0	1	0	0	0	0	1	0
E	C	1	0	Ditch	E-NO	Jul	2021	Soy	Ditch	212	0.2	3.5	0.7	1.1	0	0	0	3	0	0	1	0	1	0	0	0	0	2	0	0	6	0	17	0	2	6	0	0	0	0	0	0	0	1
E	C	2	1.5	Field_1.5m	E-NO	Jul	2021	Soy	Soy	212	0.2	3.5	0.7	1.1	1	0	0	0	0	0	0	0	2	0	0	0	0	0	0	0	0	0	2	0	0	0	0	0	0	0	0	0	2	0
E	C	3	9.1	Field_9.1m	E-NO	Jul	2021	Soy	Soy	212	0.2	3.5	0.7	1.1	0	0	1	0	0	0	0	0	4	0	1	0	0	0	0	0	6	0	4	0	0	2	0	0	0	0	0	0	1	0
E	A	1	0	Ditch	E-SO	Jul	2021	Soy	Ditch	218	0.4	4.2	0.9	0.9	0	0	0	4	0	0	0	0	1	0	2	0	0	2	0	0	13	0	11	0	1	8	0	0	0	0	0	0	11	0
E	A	2	1.5	Field_1.5m	E-SO	Jul	2021	Soy	Soy	218	0.4	4.2	0.9	0.9	0	0	0	0	0	0	0	0	1	0	0	0	0	0	0	0	5	0	1	0	0	2	0	0	0	0	1	1	1	0
E	A	3	9.1	Field_9.1m	E-SO	Jul	2021	Soy	Soy	218	0.4	4.2	0.9	0.9	1	1	0	1	0	0	1	0	3	0	0	0	0	1	0	0	3	0	1	0	0	1	0	0	0	0	0	0	1	0
E	B	1	0	Ditch	E-SO	Jul	2021	Soy	Ditch	218	0.9	4.1	0.7	1.1	1	30	1	8	0	0	0	0	4	0	3	0	0	2	0	0	5	0	12	0	0	5	0	0	0	0	0	0	10	0
E	B	2	1.5	Field_1.5m	E-SO	Jul	2021	Soy	Soy	218	0.9	4.1	0.7	1.1	0	0	0	0	0	0	0	0	3	0	1	0	0	1	0	0	3	0	12	0	0	0	0	0	0	0	0	0	6	0
E	B	3	9.1	Field_9.1m	E-SO	Jul	2021	Soy	Soy	218	0.9	4.1	0.7	1.1	0	0	1	0	0	0	0	0	4	0	0	0	0	2	0	0	4	0	5	0	1	5	0	0	0	0	0	0	2	0
E	C	1	0	Ditch	E-SO	Jul	2021	Soy	Ditch	218	0.5	3.2	0.7	1	0	0	2	9	0	0	0	0	5	0	0	0	0	3	0	0	8	0	36	0	0	1	0	0	0	0	0	0	7	0
E	C	2	1.5	Field_1.5m	E-SO	Jul	2021	Soy	Soy	218	0.5	3.2	0.7	1	3	0	0	1	0	0	0	0	2	0	1	0	0	0	0	0	3	0	2	0	0	2	0	0	0	0	0	0	2	0
E	C	3	9.1	Field_9.1m	E-SO	Jul	2021	Soy	Soy	218	0.5	3.2	0.7	1	1	0	0	2	0	0	0	0	5	0	0	0	0	0	0	0	1	0	5	0	0	3	0	0	0	0	1	0	6	0
A	A	1	0	Ditch	A-NO	Jul	2021	Corn	Ditch	385	1.7	5.3	0.9	2.2	0	0	1	3	0	0	0	0	1	0	0	0	0	1	0	0	0	0	2	0	0	6	0	0	0	0	0	0	1	0
A	A	2	1.5	Field_1.5m	A-NO	Jul	2021	Corn	Corn	385	1.7	5.3	0.9	2.2	0	1	0	6	0	0	0	0	0	0	1	0	0	1	0	0	7	0	0	0	2	1	0	0	0	0	0	1	3	0
A	A	3	9.1	Field_9.1m	A-NO	Jul	2021	Corn	Corn	385	1.7	5.3	0.9	2.2	0	0	1	1	0	0	0	0	0	0	2	0	0	4	0	0	10	0	0	0	0	2	0	0	0	0	0	0	0	0
A	B	1	0	Ditch	A-NO	Jul	2021	Corn	Ditch	385	2.1	5	1	1.9	5	8	0	2	0	0	0	0	0	1	2	0	0	0	0	0	1	0	1	0	0	2	0	0	0	0	0	0	2	0
A	B	2	1.5	Field_1.5m	A-NO	Jul	2021	Corn	Corn	385	2.1	5	1	1.9	0	0	2	4	0	0	0	0	0	0	1	0	0	0	0	0	10	0	0	0	3	2	0	0	0	0	0	0	1	0
A	B	3	9.1	Field_9.1m	A-NO	Jul	2021	Corn	Corn	385	2.1	5	1	1.9	0	1	2	1	0	0	0	0	0	0	1	0	0	5	0	0	15	0	0	0	1	0	0	0	0	0	0	0	1	0
A	C	1	0	Ditch	A-NO	Jul	2021	Corn	Ditch	385	2.2	4.4	1.3	1.6	0	0	1	8	0	0	0	0	1	0	1	0	0	1	0	0	5	0	1	0	1	8	0	0	0	0	0	1	1	1
A	C	2	1.5	Field_1.5m	A-NO	Jul	2021	Corn	Corn	385	2.2	4.4	1.3	1.6	0	0	0	8	0	0	0	0	0	1	0	0	0	1	0	0	20	0	1	0	1	2	0	0	0	0	0	0	8	0
A	C	3	9.1	Field_9.1m	A-NO	Jul	2021	Corn	Corn	385	2.2	4.4	1.3	1.6	0	0	0	3	0	0	0	0	0	0	2	0	0	0	0	0	11	0	0	0	2	0	0	0	0	0	0	0	1	0
A	A	1	0	Ditch	A-SO	Jul	2021	Corn	Ditch	430	0.8	3.7	0.7	1.8	0	0	0	5	0	0	1	0	0	0	2	0	0	1	0	0	8	0	2	0	0	8	0	0	0	0	0	0	4	0
A	A	2	1.5	Field_1.5m	A-SO	Jul	2021	Corn	Corn	430	0.8	3.7	0.7	1.8	0	0	0	4	0	0	0	0	0	0	0	0	0	0	0	0	7	0	0	0	0	0	0	0	0	0	0	0	0	0
A	A	3	9.1	Field_9.1m	A-SO	Jul	2021	Corn	Corn	430	0.8	3.7	0.7	1.8	0	0	1	2	0	0	0	0	0	0	1	0	0	0	0	0	7	0	0	0	0	2	0	0	0	0	0	0	0	0
A	B	1	0	Ditch	A-SO	Jul	2021	Corn	Ditch	430	0.9	3.6	0.6	1.8	2	0	0	1	0	0	0	0	0	0	3	0	0	3	0	0	1	0	1	0	0	2	0	0	0	0	0	0	2	0
A	B	2	1.5	Field_1.5m	A-SO	Jul	2021	Corn	Corn	430	0.9	3.6	0.6	1.8	1	0	0	0	0	0	0	0	0	0	1	0	0	1	0	0	5	0	1	0	0	2	0	0	0	0	0	0	2	0
A	B	3	9.1	Field_9.1m	A-SO	Jul	2021	Corn	Corn	430	0.9	3.6	0.6	1.8	0	0	0	0	0	0	0	0	0	0	0	0	0	0	0	0	1	0	0	0	0	0	0	0	0	0	0	0	0	0
A	C	1	0	Ditch	A-SO	Jul	2021	Corn	Ditch	430	1.1	3.6	0.3	1.7	0	0	0	1	0	0	0	0	0	0	0	0	0	0	0	0	0	0	0	0	0	2	0	0	0	0	0	0	1	0
A	C	2	1.5	Field_1.5m	A-SO	Jul	2021	Corn	Corn	430	1.1	3.6	0.3	1.7	0	0	0	3	0	0	0	0	0	0	1	0	0	0	0	0	1	0	0	0	0	3	0	0	0	0	0	0	0	0
A	C	3	9.1	Field_9.1m	A-SO	Jul	2021	Corn	Corn	430	1.1	3.6	0.3	1.7	0	0	0	1	0	0	0	0	0	0	0	0	0	0	0	0	9	0	0	0	0	2	0	0	0	0	0	0	0	0
B	A	1	0	Ditch	B-NO	Jul	2021	Corn	Ditch	320.9	1.9	5.8	1.4	1.6	1	0	0	1	0	0	0	0	0	0	3	0	0	19	0	0	31	0	10	0	2	4	0	0	0	0	0	0	6	1
B	A	2	1.5	Field_1.5m	B-NO	Jul	2021	Corn	Corn	320.9	1.9	5.8	1.4	1.6	0	1	0	3	0	0	0	0	0	0	0	0	0	10	0	0	3	0	0	0	0	1	0	0	0	0	0	0	0	0
B	A	3	9.1	Field_9.1m	B-NO	Jul	2021	Corn	Corn	320.9	1.9	5.8	1.4	1.6	0	0	3	1	0	0	0	0	0	0	0	0	0	13	0	0	29	0	0	0	0	3	0	0	0	0	0	0	7	0
B	B	1	0	Ditch	B-NO	Jul	2021	Corn	Ditch	320.9	2.1	6.1	1.5	1.5	2	0	1	5	0	0	0	0	1	0	4	0	0	5	0	0	22	0	3	0	1	4	0	0	0	0	0	0	8	0
B	B	2	1.5	Field_1.5m	B-NO	Jul	2021	Corn	Corn	320.9	2.1	6.1	1.5	1.5	0	1	0	3	0	0	0	0	0	0	0	0	0	10	0	0	9	0	0	0	0	1	0	0	0	0	0	0	1	0
B	B	3	9.1	Field_9.1m	B-NO	Jul	2021	Corn	Corn	320.9	2.1	6.1	1.5	1.5	0	0	0	0	0	0	0	0	0	0	0	0	0	3	0	0	16	0	0	0	0	3	0	0	0	0	0	0	0	0
B	C	1	0	Ditch	B-NO	Jul	2021	Corn	Ditch	320.9	2.2	6.4	0.7	1	2	0	1	2	0	0	4	0	1	0	3	0	0	11	0	0	13	0	1	0	0	0	0	0	0	0	0	0	1	0
B	C	2	1.5	Field_1.5m	B-NO	Jul	2021	Corn	Corn	320.9	2.2	6.4	0.7	1	0	0	1	1	0	0	1	0	0	0	0	0	0	3	1	0	4	0	0	0	0	5	0	0	0	0	0	0	1	0
B	C	3	9.1	Field_9.1m	B-NO	Jul	2021	Corn	Corn	320.9	2.2	6.4	0.7	1	0	0	0	1	0	0	0	0	0	0	0	0	0	1	0	0	18	0	0	0	0	0	0	0	0	0	0	0	3	0
B	A	1	0	Ditch	B-SO	Jul	2021	Corn	Ditch	399.6	2.4	5.9	0.7	1.5	1	0	1	2	0	0	0	0	7	0	9	1	0	6	0	0	44	0	5	0	1	6	0	0	0	0	0	0	8	0
B	A	2	1.5	Field_1.5m	B-SO	Jul	2021	Corn	Corn	399.6	2.4	5.9	0.7	1.5	0	0	2	2	0	0	0	0	0	0	1	0	0	3	0	0	5	0	0	0	0	3	0	1	0	0	0	0	1	0
B	A	3	9.1	Field_9.1m	B-SO	Jul	2021	Corn	Corn	399.6	2.4	5.9	0.7	1.5	0	0	0	1	0	0	1	0	0	0	0	0	0	2	0	0	12	0	0	0	0	3	0	0	0	0	0	0	1	0
B	B	1	0	Ditch	B-SO	Jul	2021	Corn	Ditch	399.6	3.8	4.3	0.9	1	3	0	1	4	0	0	1	0	4	0	0	0	0	6	0	0	19	0	1	0	3	6	0	0	0	0	0	0	7	0
B	B	2	1.5	Field_1.5m	B-SO	Jul	2021	Corn	Corn	399.6	3.8	4.3	0.9	1	0	0	0	0	0	0	1	0	0	0	0	0	0	4	0	0	5	0	2	0	0	4	0	0	0	0	0	0	0	0
B	B	3	9.1	Field_9.1m	B-SO	Jul	2021	Corn	Corn	399.6	3.8	4.3	0.9	1	0	0	0	3	0	0	0	0	0	0	0	0	0	1	0	0	11	0	0	0	0	4	0	0	0	0	0	0	2	0
B	C	1	0	Ditch	B-SO	Jul	2021	Corn	Ditch	399.6	3.1	3.8	1.2	1	1	0	2	8	0	0	0	0	0	0	1	0	0	17	0	0	33	0	2	0	1	9	0	0	0	0	0	0	10	0
B	C	2	1.5	Field_1.5m	B-SO	Jul	2021	Corn	Corn	399.6	3.1	3.8	1.2	1	0	0	0	5	0	0	0	0	0	0	0	0	0	1	1	0	12	0	0	0	0	2	0	0	0	0	0	0	3	0
B	C	3	9.1	Field_9.1m	B-SO	Jul	2021	Corn	Corn	399.6	3.1	3.8	1.2	1	0	0	0	1	0	0	0	0	0	0	0	0	0	0	0	0	16	0	0	0	1	3	0	0	0	0	0	0	2	0
C	A	1	0	Ditch	C-NO	Jul	2021	Soy	Ditch	785.5	8.8	5.8	0.7	0.8	0	0	1	9	0	0	1	0	0	0	0	1	0	2	0	0	8	0	0	0	0	17	0	0	0	0	0	0	5	0
C	A	2	1.5	Field_1.5m	C-NO	Jul	2021	Soy	Soy	785.5	8.8	5.8	0.7	0.8	0	0	0	0	0	0	0	0	0	0	0	0	0	1	0	0	0	0	0	0	0	3	0	0	0	0	0	0	0	0
C	A	3	9.1	Field_9.1m	C-NO	Jul	2021	Soy	Soy	785.5	8.8	5.8	0.7	0.8	0	1	4	4	0	0	3	0	1	0	0	0	0	12	0	0	5	0	0	0	0	16	0	0	0	0	0	0	0	0
C	B	1	0	Ditch	C-NO	Jul	2021	Soy	Ditch	785.5	9.2	6.2	1	1.2	2	0	0	1	0	0	1	0	5	0	1	0	0	2	0	0	101	0	0	0	2	5	0	0	0	0	0	0	8	0
C	B	2	1.5	Field_1.5m	C-NO	Jul	2021	Soy	Soy	785.5	9.2	6.2	1	1.2	1	0	2	2	0	0	0	0	3	0	0	0	0	2	0	0	3	0	0	0	0	2	0	0	0	0	0	0	0	0
C	B	3	9.1	Field_9.1m	C-NO	Jul	2021	Soy	Soy	785.5	9.2	6.2	1	1.2	0	1	3	1	0	0	3	0	0	0	0	0	0	1	0	0	4	0	0	0	0	3	0	0	0	0	0	1	0	0
C	C	1	0	Ditch	C-NO	Jul	2021	Soy	Ditch	785.5	8.5	6.4	1.1	0.7	2	0	3	0	0	0	1	0	17	0	2	0	0	21	0	0	41	0	3	0	0	2	0	0	0	0	0	0	1	0
C	C	2	1.5	Field_1.5m	C-NO	Jul	2021	Soy	Soy	785.5	8.5	6.4	1.1	0.7	2	0	3	6	0	0	0	0	1	0	1	0	0	5	0	0	2	0	0	0	2	1	0	0	0	0	0	0	3	0
C	C	3	9.1	Field_9.1m	C-NO	Jul	2021	Soy	Soy	785.5	8.5	6.4	1.1	0.7	1	0	1	0	0	0	0	0	0	0	0	0	0	0	0	0	2	0	0	0	0	3	0	0	0	0	0	0	0	0
C	A	1	0	Ditch	C-SO	Jul	2021	Soy	Ditch	785.5	1.6	5.6	0.4	0.8	0	0	1	10	0	0	0	0	0	0	0	0	0	1	0	0	9	0	0	0	0	6	0	0	0	0	0	0	4	0
C	A	2	1.5	Field_1.5m	C-SO	Jul	2021	Soy	Soy	785.5	1.6	5.6	0.4	0.8	0	0	0	4	0	0	0	0	1	0	0	0	0	0	1	0	1	0	0	0	0	4	0	0	0	0	0	1	0	0
C	A	3	9.1	Field_9.1m	C-SO	Jul	2021	Soy	Soy	785.5	1.6	5.6	0.4	0.8	2	1	1	3	0	0	0	0	0	0	0	0	0	2	0	0	15	0	0	0	0	14	0	0	0	0	0	0	4	0
C	B	1	0	Ditch	C-SO	Jul	2021	Soy	Ditch	785.5	1.4	5.3	0.9	1.2	0	1	2	3	0	0	0	0	0	0	0	0	0	1	2	0	0	0	0	0	0	5	0	0	0	0	0	0	0	0
C	B	2	1.5	Field_1.5m	C-SO	Jul	2021	Soy	Soy	785.5	1.4	5.3	0.9	1.2	1	0	1	0	0	0	0	0	0	0	1	0	0	0	0	0	5	0	0	0	0	1	0	0	0	0	0	0	1	0
C	B	3	9.1	Field_9.1m	C-SO	Jul	2021	Soy	Soy	785.5	1.4	5.3	0.9	1.2	0	0	0	0	0	0	0	0	0	0	1	0	0	1	0	0	12	0	0	0	0	5	0	0	0	0	0	0	1	0
C	C	1	0	Ditch	C-SO	Jul	2021	Soy	Ditch	785.5	0.8	6.5	0.4	1.7	1	1	0	10	0	0	1	0	1	0	0	0	0	1	0	0	11	0	0	0	1	8	0	0	0	0	0	0	7	0
C	C	2	1.5	Field_1.5m	C-SO	Jul	2021	Soy	Soy	785.5	0.8	6.5	0.4	1.7	0	0	3	1	0	0	2	0	1	0	0	0	0	17	0	0	3	0	0	0	0	42	0	0	0	0	0	0	0	0
C	C	3	9.1	Field_9.1m	C-SO	Jul	2021	Soy	Soy	785.5	0.8	6.5	0.4	1.7	2	2	2	0	0	0	1	0	1	0	0	0	0	2	0	0	16	0	0	0	0	8	0	0	0	0	0	0	1	0
D	A	1	0	Ditch	D-EA	Jul	2021	Corn	Ditch	192	2.7	4	0.5	1.7	4	0	1	0	0	0	0	0	2	0	1	2	0	5	0	0	2	0	4	0	0	0	0	0	0	0	0	0	10	1
D	A	2	1.5	Field_1.5m	D-EA	Jul	2021	Corn	Corn	192	2.7	4	0.5	1.7	0	0	2	1	0	0	0	0	0	0	1	0	0	4	0	0	18	0	0	0	1	4	0	0	0	0	0	0	7	0
D	A	3	9.1	Field_9.1m	D-EA	Jul	2021	Corn	Corn	192	2.7	4	0.5	1.7	0	0	0	0	0	0	0	0	0	0	2	0	0	0	0	0	25	0	0	0	0	6	0	0	0	0	0	0	13	0
D	B	1	0	Ditch	D-EA	Jul	2021	Corn	Ditch	192	2.8	3.4	0.5	1.3	5	0	0	2	0	0	1	0	1	0	2	0	0	8	0	0	10	0	4	0	3	3	0	0	0	0	0	0	11	0
D	B	2	1.5	Field_1.5m	D-EA	Jul	2021	Corn	Corn	192	2.8	3.4	0.5	1.3	0	0	0	7	0	0	0	0	0	0	1	0	0	8	0	0	9	0	1	0	0	3	0	0	0	0	0	0	11	0
D	B	3	9.1	Field_9.1m	D-EA	Jul	2021	Corn	Corn	192	2.8	3.4	0.5	1.3	0	0	0	2	0	0	0	0	0	0	0	0	0	9	0	0	14	0	0	0	0	3	0	0	0	0	0	0	7	0
D	C	1	0	Ditch	D-EA	Jul	2021	Corn	Ditch	192	3.3	3.8	0.4	1.6	2	0	0	15	0	0	1	0	0	0	4	0	0	4	0	0	5	0	27	0	1	5	0	0	0	0	0	0	23	1
D	C	2	1.5	Field_1.5m	D-EA	Jul	2021	Corn	Corn	192	3.3	3.8	0.4	1.6	1	0	0	4	0	0	0	0	0	0	0	0	0	4	0	0	3	0	0	0	0	3	0	0	0	0	0	0	12	0
D	C	3	9.1	Field_9.1m	D-EA	Jul	2021	Corn	Corn	192	3.3	3.8	0.4	1.6	0	0	1	2	0	0	0	0	0	0	0	0	0	4	0	0	15	0	0	0	0	3	0	0	0	0	0	0	5	0
D	A	1	0	Ditch	D-WE	Jul	2021	Corn	Ditch	192	2.8	4.5	0.4	2.4	0	0	0	3	0	0	1	0	3	0	4	0	0	6	0	0	2	0	3	0	0	1	0	0	0	0	0	0	10	0
D	A	2	1.5	Field_1.5m	D-WE	Jul	2021	Corn	Corn	192	2.8	4.5	0.4	2.4	0	0	0	1	0	0	0	0	0	0	0	0	0	0	0	0	10	0	0	0	0	4	0	0	0	0	0	0	2	0
D	A	3	9.1	Field_9.1m	D-WE	Jul	2021	Corn	Corn	192	2.8	4.5	0.4	2.4	0	0	0	2	0	0	0	0	0	0	0	0	0	9	0	0	27	0	0	0	0	6	0	0	0	0	0	0	13	0
D	B	1	0	Ditch	D-WE	Jul	2021	Corn	Ditch	192	3	4.1	0.4	1.5	1	0	1	1	0	0	1	0	0	0	5	0	0	4	0	0	9	0	8	0	1	5	0	0	0	0	0	0	10	0
D	B	2	1.5	Field_1.5m	D-WE	Jul	2021	Corn	Corn	192	3	4.1	0.4	1.5	0	0	0	1	0	0	0	0	0	0	2	0	0	0	0	0	15	0	0	0	0	6	0	0	0	0	0	0	4	1
D	B	3	9.1	Field_9.1m	D-WE	Jul	2021	Corn	Corn	192	3	4.1	0.4	1.5	0	0	0	0	0	0	1	0	0	0	1	0	0	1	0	0	28	0	0	0	0	3	0	0	0	0	0	0	22	0
D	C	1	0	Ditch	D-WE	Jul	2021	Corn	Ditch	192	2.6	4	0.4	1.2	0	0	0	1	0	0	1	0	1	0	1	1	0	5	0	0	3	0	1	0	0	8	0	0	0	0	0	0	11	0
D	C	2	1.5	Field_1.5m	D-WE	Jul	2021	Corn	Corn	192	2.6	4	0.4	1.2	0	0	0	6	0	0	0	0	0	0	1	0	0	5	0	0	9	0	0	0	1	4	0	0	0	0	0	0	10	0
D	C	3	9.1	Field_9.1m	D-WE	Jul	2021	Corn	Corn	192	2.6	4	0.4	1.2	0	0	0	2	0	0	0	0	0	0	0	0	0	2	0	0	18	0	0	0	0	4	0	0	0	0	0	0	6	0
E	A	1	0	Ditch	E-NO	Aug	2021	Soy	Ditch	212	0.4	3.9	0.6	1	0	2	0	4	0	0	0	0	0	0	1	0	0	0	0	0	10	0	4	0	1	7	0	0	0	0	0	0	3	1
E	A	2	1.5	Field_1.5m	E-NO	Aug	2021	Soy	Soy	212	0.4	3.9	0.6	1	7	1	2	2	0	0	1	0	1	0	0	0	0	0	0	0	14	0	7	0	0	7	0	0	0	0	0	0	6	1
E	A	3	9.1	Field_9.1m	E-NO	Aug	2021	Soy	Soy	212	0.4	3.9	0.6	1	3	0	0	0	0	0	0	0	0	0	0	0	0	3	0	0	32	0	17	0	0	5	0	0	0	0	0	0	8	0
E	B	1	0	Ditch	E-NO	Aug	2021	Soy	Ditch	212	0.1	3.9	0.5	1.3	2	6	0	12	0	0	0	0	0	0	5	0	0	0	0	0	22	0	21	0	1	5	0	0	0	0	0	0	4	0
E	B	2	1.5	Field_1.5m	E-NO	Aug	2021	Soy	Soy	212	0.1	3.9	0.5	1.3	6	0	3	0	0	0	0	0	0	0	1	0	0	1	0	0	56	0	5	0	1	12	0	0	0	0	0	0	3	0
E	B	3	9.1	Field_9.1m	E-NO	Aug	2021	Soy	Soy	212	0.1	3.9	0.5	1.3	5	0	1	1	0	0	3	0	0	0	0	0	0	2	0	0	24	0	23	0	0	8	0	0	0	0	0	0	12	0
E	C	1	0	Ditch	E-NO	Aug	2021	Soy	Ditch	212	0.2	3.5	0.7	1.1	0	9	5	15	0	0	0	0	0	0	6	0	0	0	1	0	29	0	10	0	2	0	0	0	0	0	0	0	6	0
E	C	2	1.5	Field_1.5m	E-NO	Aug	2021	Soy	Soy	212	0.2	3.5	0.7	1.1	5	2	3	1	0	0	0	0	0	0	1	0	0	4	0	0	12	0	8	0	0	5	0	0	0	0	0	0	6	0
E	C	3	9.1	Field_9.1m	E-NO	Aug	2021	Soy	Soy	212	0.2	3.5	0.7	1.1	5	6	3	2	0	0	0	0	0	0	0	0	0	2	0	0	27	0	12	0	0	12	0	0	0	0	0	0	4	0
A	A	1	0	Ditch	A-NO	Aug	2021	Corn	Ditch	385	1.7	5.3	0.9	2.2	1	11	1	0	1	0	0	0	2	0	2	0	0	4	0	1	31	0	11	0	0	20	0	0	0	0	0	2	101	0
A	A	2	1.5	Field_1.5m	A-NO	Aug	2021	Corn	Corn	385	1.7	5.3	0.9	2.2	1	2	6	3	0	0	1	0	0	0	0	0	0	4	1	0	101	0	0	0	3	17	0	0	0	0	0	0	1	0
A	A	3	9.1	Field_9.1m	A-NO	Aug	2021	Corn	Corn	385	1.7	5.3	0.9	2.2	1	0	0	1	0	0	0	0	0	0	0	0	0	4	2	0	94	0	0	0	0	2	0	0	0	0	0	0	3	0
A	B	1	0	Ditch	A-NO	Aug	2021	Corn	Ditch	385	2.1	5	1	1.9	0	45	1	1	0	0	0	0	4	0	2	0	0	2	0	0	34	0	4	0	0	15	0	0	0	0	0	0	88	0
A	B	2	1.5	Field_1.5m	A-NO	Aug	2021	Corn	Corn	385	2.1	5	1	1.9	0	1	0	3	0	0	1	0	0	0	3	0	0	4	0	0	89	0	0	0	0	9	0	0	0	0	0	0	1	0
A	B	3	9.1	Field_9.1m	A-NO	Aug	2021	Corn	Corn	385	2.1	5	1	1.9	1	0	0	0	0	0	0	0	0	0	0	0	0	1	2	0	95	0	0	0	2	0	0	0	0	0	0	0	0	0
A	C	1	0	Ditch	A-NO	Aug	2021	Corn	Ditch	385	2.2	4.4	1.3	1.6	1	0	0	9	0	0	0	0	4	0	1	1	0	2	0	0	39	0	10	0	2	25	0	0	0	0	0	0	111	0
A	C	2	1.5	Field_1.5m	A-NO	Aug	2021	Corn	Corn	385	2.2	4.4	1.3	1.6	0	1	2	1	0	0	0	0	0	0	1	0	0	5	1	0	132	0	0	0	0	6	0	0	0	0	0	0	3	0
A	C	3	9.1	Field_9.1m	A-NO	Aug	2021	Corn	Corn	385	2.2	4.4	1.3	1.6	0	0	2	4	0	0	0	0	0	0	2	0	0	2	2	0	74	0	0	0	6	2	0	0	0	0	0	0	2	0
A	A	1	0	Ditch	A-SO	Aug	2021	Corn	Ditch	430	0.8	3.7	0.7	1.8	1	0	1	8	0	0	1	0	7	0	2	0	0	4	0	0	204	0	1	0	0	109	0	0	0	0	0	0	31	0
A	A	2	1.5	Field_1.5m	A-SO	Aug	2021	Corn	Corn	430	0.8	3.7	0.7	1.8	0	1	1	0	0	0	0	0	0	0	1	0	0	0	0	0	59	0	0	0	0	6	0	0	0	0	0	0	2	0
A	A	3	9.1	Field_9.1m	A-SO	Aug	2021	Corn	Corn	430	0.8	3.7	0.7	1.8	0	0	0	0	0	0	0	0	0	0	0	0	0	0	0	0	50	0	0	0	5	1	0	0	0	0	0	0	2	0
A	B	1	0	Ditch	A-SO	Aug	2021	Corn	Ditch	430	0.9	3.6	0.6	1.8	0	0	8	4	0	0	1	0	0	0	1	0	0	1	0	0	45	0	1	0	0	17	0	0	0	0	0	0	18	0
A	B	2	1.5	Field_1.5m	A-SO	Aug	2021	Corn	Corn	430	0.9	3.6	0.6	1.8	0	0	0	4	0	0	0	0	0	0	2	0	0	2	0	0	107	0	0	0	2	7	0	0	0	0	0	0	9	0
A	B	3	9.1	Field_9.1m	A-SO	Aug	2021	Corn	Corn	430	0.9	3.6	0.6	1.8	1	0	1	0	0	0	0	0	0	0	0	0	0	1	0	0	106	0	0	0	6	3	0	0	0	0	0	0	1	0
A	C	1	0	Ditch	A-SO	Aug	2021	Corn	Ditch	430	1.1	3.6	0.3	1.7	0	0	5	1	0	0	0	0	0	0	2	0	0	2	1	0	103	0	1	0	0	39	0	0	0	0	0	1	46	0
A	C	2	1.5	Field_1.5m	A-SO	Aug	2021	Corn	Corn	430	1.1	3.6	0.3	1.7	1	0	0	0	0	0	0	0	0	0	0	0	0	1	0	0	133	0	0	0	0	9	0	0	0	0	0	0	6	0
A	C	3	9.1	Field_9.1m	A-SO	Aug	2021	Corn	Corn	430	1.1	3.6	0.3	1.7	0	0	0	0	0	0	0	0	0	0	2	0	0	2	0	0	99	0	0	0	5	2	0	0	0	0	0	0	0	0
B	A	1	0	Ditch	B-NO	Aug	2021	Corn	Ditch	320.9	1.9	5.8	1.4	1.6	2	0	1	0	0	0	0	1	0	0	0	0	0	0	0	0	14	0	0	0	1	3	0	0	0	0	0	0	13	0
B	A	2	1.5	Field_1.5m	B-NO	Aug	2021	Corn	Corn	320.9	1.9	5.8	1.4	1.6	0	1	0	1	0	0	0	0	0	0	1	0	0	0	1	0	23	0	0	0	0	7	0	0	0	0	0	1	0	0
B	A	3	9.1	Field_9.1m	B-NO	Aug	2021	Corn	Corn	320.9	1.9	5.8	1.4	1.6	0	1	0	3	0	0	0	0	0	0	0	0	0	1	0	0	32	0	0	0	2	4	0	0	0	0	0	0	5	0
B	B	1	0	Ditch	B-NO	Aug	2021	Corn	Ditch	320.9	2.1	6.1	1.5	1.5	1	0	0	0	0	0	2	0	0	0	1	0	0	1	0	0	9	0	0	0	0	4	0	0	0	0	0	0	5	0
B	B	2	1.5	Field_1.5m	B-NO	Aug	2021	Corn	Corn	320.9	2.1	6.1	1.5	1.5	1	0	1	1	0	0	1	0	0	0	1	0	0	0	0	0	23	0	0	0	1	5	0	0	0	0	0	0	2	0
B	B	3	9.1	Field_9.1m	B-NO	Aug	2021	Corn	Corn	320.9	2.1	6.1	1.5	1.5	1	0	0	0	0	0	1	0	0	0	0	0	0	1	0	0	41	0	0	0	0	1	0	0	0	0	0	0	5	0
B	C	1	0	Ditch	B-NO	Aug	2021	Corn	Ditch	320.9	2.2	6.4	0.7	1	0	0	0	1	0	0	0	0	0	0	2	0	0	1	0	0	16	0	7	0	4	2	0	0	0	0	0	0	11	0
B	C	2	1.5	Field_1.5m	B-NO	Aug	2021	Corn	Corn	320.9	2.2	6.4	0.7	1	0	2	2	0	0	0	3	0	0	0	0	0	0	0	0	0	18	0	0	0	0	5	0	0	0	0	0	0	2	0
B	C	3	9.1	Field_9.1m	B-NO	Aug	2021	Corn	Corn	320.9	2.2	6.4	0.7	1	0	0	0	2	0	0	0	0	0	0	0	0	0	0	0	0	32	0	0	0	1	0	0	0	0	0	0	0	1	0
B	A	1	0	Ditch	B-SO	Aug	2021	Corn	Ditch	399.6	2.4	5.9	0.7	1.5	4	0	1	5	1	0	0	0	2	0	9	0	0	4	0	0	44	0	6	0	5	7	0	0	0	0	0	0	18	0
B	A	2	1.5	Field_1.5m	B-SO	Aug	2021	Corn	Corn	399.6	2.4	5.9	0.7	1.5	1	0	1	3	1	0	2	0	0	0	0	0	0	3	0	0	14	0	0	0	3	4	0	0	0	0	0	0	4	0
B	A	3	9.1	Field_9.1m	B-SO	Aug	2021	Corn	Corn	399.6	2.4	5.9	0.7	1.5	0	0	1	0	0	0	1	0	0	0	1	0	0	2	0	0	32	0	0	0	0	6	0	0	0	0	0	0	1	0
B	B	1	0	Ditch	B-SO	Aug	2021	Corn	Ditch	399.6	3.8	4.3	0.9	1	3	2	1	0	0	1	1	0	5	0	4	0	0	2	0	0	34	0	0	0	3	9	0	0	0	0	0	0	10	0
B	B	2	1.5	Field_1.5m	B-SO	Aug	2021	Corn	Corn	399.6	3.8	4.3	0.9	1	1	1	1	5	1	0	0	0	1	0	1	0	0	3	0	0	20	0	0	0	0	3	0	0	0	0	0	0	3	0
B	B	3	9.1	Field_9.1m	B-SO	Aug	2021	Corn	Corn	399.6	3.8	4.3	0.9	1	0	0	2	2	0	0	1	0	0	0	1	0	0	4	0	0	22	0	1	0	1	1	0	0	0	0	0	0	1	0
B	C	1	0	Ditch	B-SO	Aug	2021	Corn	Ditch	399.6	3.1	3.8	1.2	1	0	0	1	15	0	0	3	0	1	0	1	0	0	3	0	0	60	0	2	0	5	5	0	0	0	0	0	0	16	0
B	C	2	1.5	Field_1.5m	B-SO	Aug	2021	Corn	Corn	399.6	3.1	3.8	1.2	1	2	1	2	4	0	0	1	0	0	0	2	0	0	3	0	0	18	0	0	0	2	5	0	0	0	0	0	0	2	0
B	C	3	9.1	Field_9.1m	B-SO	Aug	2021	Corn	Corn	399.6	3.1	3.8	1.2	1	1	0	0	1	0	0	1	0	0	0	0	0	0	2	0	0	35	0	0	0	0	0	0	0	0	0	0	0	0	0
C	A	1	0	Ditch	C-NO	Aug	2021	Soy	Ditch	785.5	8.8	5.8	0.7	0.8	0	0	0	23	0	0	2	0	0	0	1	0	0	1	1	0	11	0	0	0	1	5	0	0	0	0	0	0	3	0
C	A	2	1.5	Field_1.5m	C-NO	Aug	2021	Soy	Soy	785.5	8.8	5.8	0.7	0.8	3	0	1	2	0	0	0	0	0	0	0	0	0	0	0	0	1	0	0	0	0	4	0	0	0	0	0	0	0	0
C	A	3	9.1	Field_9.1m	C-NO	Aug	2021	Soy	Soy	785.5	8.8	5.8	0.7	0.8	2	1	0	7	0	0	0	0	0	0	0	0	0	1	2	0	1	0	0	0	0	9	0	0	0	0	0	0	0	1
C	B	1	0	Ditch	C-NO	Aug	2021	Soy	Ditch	785.5	9.2	6.2	1	1.2	2	1	0	8	0	0	2	0	6	0	1	0	0	0	0	0	27	0	2	0	0	7	0	0	0	0	0	0	12	1
C	B	2	1.5	Field_1.5m	C-NO	Aug	2021	Soy	Soy	785.5	9.2	6.2	1	1.2	5	0	2	5	0	0	0	0	0	0	0	0	0	0	0	0	7	0	0	0	0	7	0	0	0	0	0	0	0	0
C	B	3	9.1	Field_9.1m	C-NO	Aug	2021	Soy	Soy	785.5	9.2	6.2	1	1.2	6	2	1	1	0	0	0	0	2	0	0	0	0	0	0	0	8	0	0	0	0	11	0	0	0	0	0	0	1	0
C	C	1	0	Ditch	C-NO	Aug	2021	Soy	Ditch	785.5	8.5	6.4	1.1	0.7	3	6	3	11	1	0	0	0	11	0	2	0	0	1	0	0	29	0	4	0	0	24	0	0	0	0	0	0	4	1
C	C	2	1.5	Field_1.5m	C-NO	Aug	2021	Soy	Soy	785.5	8.5	6.4	1.1	0.7	10	2	3	2	0	0	0	0	1	0	1	0	0	1	1	0	14	0	0	0	1	19	0	0	0	0	0	0	0	0
C	C	3	9.1	Field_9.1m	C-NO	Aug	2021	Soy	Soy	785.5	8.5	6.4	1.1	0.7	5	0	0	4	0	0	0	0	0	0	1	0	0	0	0	0	21	0	0	0	0	19	0	0	0	0	0	0	0	0
C	A	1	0	Ditch	C-SO	Aug	2021	Soy	Ditch	785.5	1.6	5.6	0.4	0.8	1	7	7	10	0	0	0	0	0	0	0	0	0	1	1	0	10	0	0	0	0	7	0	0	0	0	0	0	1	0
C	A	2	1.5	Field_1.5m	C-SO	Aug	2021	Soy	Soy	785.5	1.6	5.6	0.4	0.8	10	0	3	5	0	0	0	0	0	0	0	0	0	2	0	0	27	0	0	0	1	7	0	0	0	0	0	0	0	0
C	A	3	9.1	Field_9.1m	C-SO	Aug	2021	Soy	Soy	785.5	1.6	5.6	0.4	0.8	12	1	3	9	0	0	0	0	0	0	0	0	0	1	0	0	40	0	1	0	1	7	0	0	0	0	0	0	0	0
C	B	1	0	Ditch	C-SO	Aug	2021	Soy	Ditch	785.5	1.4	5.3	0.9	1.2	0	0	1	16	0	0	0	0	0	0	0	0	0	1	0	0	3	0	0	0	0	19	0	0	0	0	0	0	10	0
C	B	2	1.5	Field_1.5m	C-SO	Aug	2021	Soy	Soy	785.5	1.4	5.3	0.9	1.2	10	1	3	5	0	0	0	0	0	0	0	0	0	1	0	0	37	0	0	0	0	8	0	0	0	0	0	0	0	2
C	B	3	9.1	Field_9.1m	C-SO	Aug	2021	Soy	Soy	785.5	1.4	5.3	0.9	1.2	8	0	4	3	0	0	1	0	0	0	0	0	0	0	0	0	2	0	0	0	0	3	0	0	0	0	0	0	0	0
C	C	1	0	Ditch	C-SO	Aug	2021	Soy	Ditch	785.5	0.8	6.5	0.4	1.7	2	1	5	18	0	0	1	0	0	0	2	0	0	6	1	0	26	0	0	0	2	5	0	0	0	0	0	0	12	0
C	C	2	1.5	Field_1.5m	C-SO	Aug	2021	Soy	Soy	785.5	0.8	6.5	0.4	1.7	5	0	2	6	0	0	1	0	0	0	0	0	0	0	0	0	43	0	0	0	0	11	0	0	0	0	0	0	0	0
C	C	3	9.1	Field_9.1m	C-SO	Aug	2021	Soy	Soy	785.5	0.8	6.5	0.4	1.7	7	0	10	6	0	0	0	0	0	0	0	0	0	1	0	0	4	0	0	0	0	4	0	0	0	0	0	0	0	0
D	A	1	0	Ditch	D-EA	Aug	2021	Corn	Ditch	192	2.7	4	0.5	1.7	1	0	1	3	0	0	1	0	1	0	6	0	0	5	0	0	15	0	2	0	0	5	0	0	0	0	0	0	31	0
D	A	2	1.5	Field_1.5m	D-EA	Aug	2021	Corn	Corn	192	2.7	4	0.5	1.7	0	0	1	1	0	0	0	0	0	0	0	0	0	3	0	0	29	0	0	0	0	4	0	0	0	0	0	0	14	0
D	A	3	9.1	Field_9.1m	D-EA	Aug	2021	Corn	Corn	192	2.7	4	0.5	1.7	0	0	1	4	0	0	0	0	0	0	0	0	0	6	0	0	89	0	0	0	0	1	0	0	0	0	0	0	37	0
D	B	1	0	Ditch	D-EA	Aug	2021	Corn	Ditch	192	2.8	3.4	0.5	1.3	5	0	1	0	0	0	1	0	2	0	0	0	0	6	0	0	7	0	0	0	0	5	0	0	0	0	0	0	29	0
D	B	2	1.5	Field_1.5m	D-EA	Aug	2021	Corn	Corn	192	2.8	3.4	0.5	1.3	0	0	4	3	0	0	0	0	1	0	1	0	0	10	0	0	40	0	0	0	1	5	0	0	0	0	0	0	13	0
D	B	3	9.1	Field_9.1m	D-EA	Aug	2021	Corn	Corn	192	2.8	3.4	0.5	1.3	0	0	0	1	0	0	0	0	0	0	4	0	0	6	0	0	44	0	0	0	6	2	0	0	0	0	0	0	7	0
D	C	1	0	Ditch	D-EA	Aug	2021	Corn	Ditch	192	3.3	3.8	0.4	1.6	3	0	0	0	0	0	1	0	2	0	0	1	0	3	0	0	11	0	0	0	0	8	0	0	0	0	0	0	45	1
D	C	2	1.5	Field_1.5m	D-EA	Aug	2021	Corn	Corn	192	3.3	3.8	0.4	1.6	1	1	1	3	0	0	2	0	0	0	1	0	0	3	0	0	18	0	0	0	0	12	0	0	0	0	0	0	4	0
D	C	3	9.1	Field_9.1m	D-EA	Aug	2021	Corn	Corn	192	3.3	3.8	0.4	1.6	0	0	0	1	0	0	0	0	0	0	2	0	0	1	0	0	43	0	0	0	1	2	0	0	0	0	0	0	16	0
D	A	1	0	Ditch	D-WE	Aug	2021	Corn	Ditch	192	2.8	4.5	0.4	2.4	5	2	1	0	0	0	0	0	1	0	3	0	0	4	0	0	12	0	1	0	0	4	0	0	0	0	0	0	25	0
D	A	2	1.5	Field_1.5m	D-WE	Aug	2021	Corn	Corn	192	2.8	4.5	0.4	2.4	0	1	3	4	0	0	1	0	0	0	1	0	0	1	0	0	44	0	0	0	2	4	0	0	0	0	0	0	0	0
D	A	3	9.1	Field_9.1m	D-WE	Aug	2021	Corn	Corn	192	2.8	4.5	0.4	2.4	0	1	1	2	0	0	1	0	0	0	3	0	0	2	0	0	44	0	0	0	5	2	0	0	0	0	0	0	10	0
D	B	1	0	Ditch	D-WE	Aug	2021	Corn	Ditch	192	3	4.1	0.4	1.5	1	0	0	1	0	0	0	0	0	0	4	0	0	1	0	0	5	0	1	0	0	1	0	0	0	0	0	0	10	0
D	B	2	1.5	Field_1.5m	D-WE	Aug	2021	Corn	Corn	192	3	4.1	0.4	1.5	0	0	2	1	0	0	1	0	0	0	1	0	0	3	0	0	41	0	1	0	0	3	0	0	0	0	0	0	2	0
D	B	3	9.1	Field_9.1m	D-WE	Aug	2021	Corn	Corn	192	3	4.1	0.4	1.5	1	1	4	1	0	0	0	0	1	0	4	0	1	11	0	0	75	0	0	0	4	2	0	0	0	0	0	0	5	0
D	C	1	0	Ditch	D-WE	Aug	2021	Corn	Ditch	192	2.6	4	0.4	1.2	5	0	0	2	0	0	3	0	0	0	2	0	0	1	0	0	13	0	2	0	1	5	0	0	0	0	0	0	31	0
D	C	2	1.5	Field_1.5m	D-WE	Aug	2021	Corn	Corn	192	2.6	4	0.4	1.2	0	0	0	8	0	0	0	0	1	0	0	0	0	3	0	0	26	0	0	0	0	5	0	0	0	0	0	0	1	0
D	C	3	9.1	Field_9.1m	D-WE	Aug	2021	Corn	Corn	192	2.6	4	0.4	1.2	0	0	1	4	0	0	0	0	0	0	1	0	0	3	0	0	58	0	0	0	1	4	0	0	0	0	0	0	7	0
A	A	1	0	Ditch	A-NO	Jun	2022	Corn	Ditch	385	1.7	5.3	0.9	2.2	4	0	1	5	0	0	0	0	0	0	3	0	0	3	0	0	7	0	3	0	1	2	0	0	0	0	0	0	3	0
A	A	2	1.5	Field_1.5m	A-NO	Jun	2022	Corn	Corn	385	1.7	5.3	0.9	2.2	1	1	1	2	0	0	0	0	0	0	0	0	0	2	0	0	2	0	0	0	0	1	0	0	0	0	0	0	1	0
A	A	3	9.1	Field_9.1m	A-NO	Jun	2022	Corn	Corn	385	1.7	5.3	0.9	2.2	5	0	0	2	0	0	0	0	0	0	1	0	0	1	0	0	2	0	2	0	0	2	0	0	0	0	0	0	2	0
A	B	1	0	Ditch	A-NO	Jun	2022	Corn	Ditch	385	2.1	5	1	1.9	3	0	0	3	0	0	0	0	2	0	2	0	0	5	1	0	4	0	5	0	5	14	0	0	0	0	0	0	6	0
A	B	2	1.5	Field_1.5m	A-NO	Jun	2022	Corn	Corn	385	2.1	5	1	1.9	3	1	1	3	0	0	0	0	0	0	0	0	0	0	0	0	3	0	0	0	0	2	0	0	0	0	0	0	0	0
A	B	3	9.1	Field_9.1m	A-NO	Jun	2022	Corn	Corn	385	2.1	5	1	1.9	1	0	0	0	0	0	0	0	0	0	0	0	0	1	0	0	2	0	0	0	0	3	0	0	0	0	0	0	2	0
A	C	1	0	Ditch	A-NO	Jun	2022	Corn	Ditch	385	2.2	4.4	1.3	1.6	6	0	0	6	0	0	0	0	3	0	2	0	0	2	0	0	0	0	3	0	2	9	0	0	0	0	0	0	2	0
A	C	2	1.5	Field_1.5m	A-NO	Jun	2022	Corn	Corn	385	2.2	4.4	1.3	1.6	5	0	0	1	0	0	1	0	0	0	0	0	0	2	0	0	2	0	0	0	0	0	0	0	0	0	0	0	1	0
A	C	3	9.1	Field_9.1m	A-NO	Jun	2022	Corn	Corn	385	2.2	4.4	1.3	1.6	1	0	0	2	0	0	1	0	0	0	0	0	0	1	1	0	5	0	0	0	0	1	0	0	0	0	0	0	1	0
A	A	1	0	Ditch	A-SO	Jun	2022	Corn	Ditch	430	0.8	3.7	0.7	1.8	13	0	1	7	0	0	2	0	1	0	1	0	0	7	0	1	3	0	2	0	9	10	0	0	0	0	0	0	7	1
A	A	2	1.5	Field_1.5m	A-SO	Jun	2022	Corn	Corn	430	0.8	3.7	0.7	1.8	4	0	0	2	0	0	1	0	0	0	2	0	0	1	0	0	0	0	0	0	0	3	0	0	0	0	0	0	0	0
A	A	3	9.1	Field_9.1m	A-SO	Jun	2022	Corn	Corn	430	0.8	3.7	0.7	1.8	5	0	0	1	0	0	1	0	0	0	0	0	0	0	0	0	1	0	0	0	1	1	0	0	0	0	0	0	3	0
A	B	1	0	Ditch	A-SO	Jun	2022	Corn	Ditch	430	0.9	3.6	0.6	1.8	15	2	2	1	0	0	0	0	0	0	1	0	0	15	2	0	13	0	5	0	1	17	1	0	0	0	0	0	8	0
A	B	2	1.5	Field_1.5m	A-SO	Jun	2022	Corn	Corn	430	0.9	3.6	0.6	1.8	2	0	0	3	0	0	0	0	0	0	1	0	0	2	0	0	3	0	0	0	1	4	0	0	0	0	0	0	2	0
A	B	3	9.1	Field_9.1m	A-SO	Jun	2022	Corn	Corn	430	0.9	3.6	0.6	1.8	0	0	1	2	0	0	0	0	0	0	0	0	0	4	0	0	4	0	0	0	0	1	0	0	0	0	0	0	0	0
A	C	1	0	Ditch	A-SO	Jun	2022	Corn	Ditch	430	1.1	3.6	0.3	1.7	20	3	5	7	0	0	0	0	3	0	3	0	0	22	0	1	4	0	0	0	2	9	0	0	0	0	0	0	5	0
A	C	2	1.5	Field_1.5m	A-SO	Jun	2022	Corn	Corn	430	1.1	3.6	0.3	1.7	2	0	0	4	0	0	0	0	2	0	1	0	0	1	0	0	3	0	0	0	0	5	0	0	0	0	0	0	0	0
A	C	3	9.1	Field_9.1m	A-SO	Jun	2022	Corn	Corn	430	1.1	3.6	0.3	1.7	2	0	0	3	0	0	0	0	0	0	0	0	0	3	0	0	1	0	0	0	0	3	0	0	0	0	0	0	0	0
B	A	1	0	Ditch	B-NO	Jun	2022	Soy	Ditch	320.9	1.9	5.8	1.4	1.6	5	3	0	15	0	0	1	0	5	0	1	0	0	7	0	0	10	0	3	0	0	8	0	0	0	0	0	1	6	0
B	A	2	1.5	Field_1.5m	B-NO	Jun	2022	Soy	Soy	320.9	1.9	5.8	1.4	1.6	8	0	0	8	0	0	0	0	2	0	2	0	0	4	0	0	6	0	3	0	0	2	0	0	0	0	0	0	6	0
B	A	3	9.1	Field_9.1m	B-NO	Jun	2022	Soy	Soy	320.9	1.9	5.8	1.4	1.6	23	0	0	17	0	0	0	0	3	0	0	0	0	1	0	0	6	0	1	0	0	5	0	0	0	0	0	0	0	1
B	B	2	1.5	Field_1.5m	B-NO	Jun	2022	Soy	Soy	320.9	2.1	6.1	1.5	1.5	17	0	2	17	0	0	1	0	1	0	2	0	0	3	0	0	9	0	3	0	0	3	0	0	0	0	0	0	3	0
B	B	3	9.1	Field_9.1m	B-NO	Jun	2022	Soy	Soy	320.9	2.1	6.1	1.5	1.5	17	0	1	10	0	0	2	0	3	0	0	0	0	4	0	0	4	0	0	0	0	3	0	0	0	0	0	0	1	0
B	C	1	0	Ditch	B-NO	Jun	2022	Soy	Ditch	320.9	2.2	6.4	0.7	1	9	0	0	14	0	0	0	0	1	0	1	0	0	7	0	0	4	0	8	0	0	3	0	0	0	0	0	0	5	0
B	C	2	1.5	Field_1.5m	B-NO	Jun	2022	Soy	Soy	320.9	2.2	6.4	0.7	1	9	0	0	20	0	0	0	0	1	0	2	0	0	3	0	1	7	0	4	0	1	5	0	0	0	0	0	0	1	0
B	C	3	9.1	Field_9.1m	B-NO	Jun	2022	Soy	Soy	320.9	2.2	6.4	0.7	1	16	0	0	15	0	0	0	0	0	0	3	0	0	2	0	1	0	0	2	0	1	5	0	0	0	0	0	0	0	0
B	A	1	0	Ditch	B-SO	Jun	2022	Soy	Ditch	399.6	2.4	5.9	0.7	1.5	19	1	0	7	0	0	1	0	1	0	2	0	0	4	0	0	6	0	2	0	0	9	0	0	0	0	0	0	16	1
B	A	2	1.5	Field_1.5m	B-SO	Jun	2022	Soy	Soy	399.6	2.4	5.9	0.7	1.5	5	0	1	6	0	0	0	0	1	0	0	0	1	2	0	0	7	0	0	0	0	2	0	0	0	0	0	1	2	0
B	A	3	9.1	Field_9.1m	B-SO	Jun	2022	Soy	Soy	399.6	2.4	5.9	0.7	1.5	13	0	0	13	0	0	1	0	0	0	2	0	0	2	0	0	7	0	2	0	0	4	0	0	0	0	0	0	0	0
B	B	1	0	Ditch	B-SO	Jun	2022	Soy	Ditch	399.6	3.8	4.3	0.9	1	20	0	2	12	0	0	1	0	24	0	6	0	0	2	1	0	7	0	3	0	1	8	0	0	0	0	0	0	7	0
B	B	2	1.5	Field_1.5m	B-SO	Jun	2022	Soy	Soy	399.6	3.8	4.3	0.9	1	9	0	0	8	0	0	1	0	3	0	0	0	0	2	0	0	7	0	1	0	1	7	0	0	0	0	0	1	1	0
B	B	3	9.1	Field_9.1m	B-SO	Jun	2022	Soy	Soy	399.6	3.8	4.3	0.9	1	16	0	2	15	0	0	0	0	2	0	0	0	0	2	0	0	5	0	1	0	2	8	0	0	0	0	0	0	2	0
B	C	1	0	Ditch	B-SO	Jun	2022	Soy	Ditch	399.6	3.1	3.8	1.2	1	16	1	3	21	0	0	0	0	2	0	6	1	0	11	0	0	11	0	9	0	3	12	0	0	0	0	0	0	12	0
B	C	2	1.5	Field_1.5m	B-SO	Jun	2022	Soy	Soy	399.6	3.1	3.8	1.2	1	9	0	1	8	0	0	0	0	1	0	1	0	0	1	0	0	1	0	0	0	2	6	0	0	0	0	0	0	3	0
B	C	3	9.1	Field_9.1m	B-SO	Jun	2022	Soy	Soy	399.6	3.1	3.8	1.2	1	2	0	1	13	0	0	1	0	1	0	0	0	0	4	0	0	7	0	0	0	0	30	0	0	0	0	0	0	1	1
C	A	1	0	Ditch	C-NO	Jun	2022	Corn	Ditch	785.5	8.8	5.8	0.7	0.8	2	0	2	14	0	0	1	0	2	0	6	0	0	20	2	2	11	0	13	0	1	6	0	0	0	0	0	0	2	3
C	A	2	1.5	Field_1.5m	C-NO	Jun	2022	Corn	Corn	785.5	8.8	5.8	0.7	0.8	11	1	10	33	0	0	0	0	0	0	1	0	0	33	4	1	6	0	1	0	1	8	0	0	0	0	0	0	2	0
C	A	3	9.1	Field_9.1m	C-NO	Jun	2022	Corn	Corn	785.5	8.8	5.8	0.7	0.8	38	1	2	27	0	0	1	0	0	0	0	0	0	4	1	0	13	0	0	0	0	8	0	0	0	0	0	0	1	0
C	B	1	0	Ditch	C-NO	Jun	2022	Corn	Ditch	785.5	9.2	6.2	1	1.2	3	23	2	8	0	0	2	0	4	0	5	0	0	10	0	1	5	0	4	0	1	7	0	0	0	0	0	0	0	0
C	B	2	1.5	Field_1.5m	C-NO	Jun	2022	Corn	Corn	785.5	9.2	6.2	1	1.2	9	0	9	22	0	0	0	0	1	0	1	0	0	16	4	0	10	0	0	0	2	10	0	0	0	0	0	0	0	0
C	B	3	9.1	Field_9.1m	C-NO	Jun	2022	Corn	Corn	785.5	9.2	6.2	1	1.2	8	1	4	21	0	0	0	0	0	0	0	0	0	6	6	0	13	0	0	0	0	11	0	0	0	0	0	0	1	0
C	C	1	0	Ditch	C-NO	Jun	2022	Corn	Ditch	785.5	8.5	6.4	1.1	0.7	11	10	2	5	0	0	1	0	6	0	5	0	0	8	4	0	13	0	3	0	1	16	0	0	0	0	0	0	2	0
C	C	2	1.5	Field_1.5m	C-NO	Jun	2022	Corn	Corn	785.5	8.5	6.4	1.1	0.7	4	1	4	34	0	0	0	0	1	0	1	0	0	9	1	0	6	0	1	0	1	18	0	0	0	0	0	0	0	0
C	C	3	9.1	Field_9.1m	C-NO	Jun	2022	Corn	Corn	785.5	8.5	6.4	1.1	0.7	11	0	15	59	0	0	4	0	0	0	0	0	0	11	7	0	10	0	0	0	0	13	0	0	0	0	0	0	0	0
C	A	1	0	Ditch	C-SO	Jun	2022	Corn	Ditch	785.5	1.6	5.6	0.4	0.8	0	0	3	17	0	0	1	0	1	0	1	0	0	4	2	0	4	0	4	0	3	18	0	0	0	0	0	0	1	0
C	A	2	1.5	Field_1.5m	C-SO	Jun	2022	Corn	Corn	785.5	1.6	5.6	0.4	0.8	4	3	5	12	0	0	1	0	0	0	0	0	0	9	0	0	4	0	0	0	2	26	0	0	0	0	0	0	0	0
C	A	3	9.1	Field_9.1m	C-SO	Jun	2022	Corn	Corn	785.5	1.6	5.6	0.4	0.8	3	2	0	19	0	0	0	0	0	0	0	0	0	3	0	0	6	0	0	0	0	7	0	0	0	0	0	0	0	0
C	B	1	0	Ditch	C-SO	Jun	2022	Corn	Ditch	785.5	1.4	5.3	0.9	1.2	0	0	2	19	0	0	0	0	0	0	3	0	0	9	2	2	5	0	2	0	3	20	0	0	0	0	0	0	1	0
C	B	2	1.5	Field_1.5m	C-SO	Jun	2022	Corn	Corn	785.5	1.4	5.3	0.9	1.2	25	4	2	19	0	0	2	0	1	0	1	0	0	7	1	0	4	0	3	0	0	14	0	0	0	0	0	0	0	0
C	B	3	9.1	Field_9.1m	C-SO	Jun	2022	Corn	Corn	785.5	1.4	5.3	0.9	1.2	23	3	4	36	0	0	1	0	0	0	0	0	0	4	1	0	5	0	0	0	0	12	0	0	0	0	0	0	0	0
C	C	1	0	Ditch	C-SO	Jun	2022	Corn	Ditch	785.5	0.8	6.5	0.4	1.7	3	3	10	62	0	0	1	1	3	0	5	1	0	22	5	11	17	0	2	1	5	40	0	0	0	0	0	0	9	1
C	C	2	1.5	Field_1.5m	C-SO	Jun	2022	Corn	Corn	785.5	0.8	6.5	0.4	1.7	44	3	1	35	0	0	0	0	1	0	0	1	0	13	0	1	4	0	0	0	0	18	0	0	0	0	0	0	0	0
C	C	3	9.1	Field_9.1m	C-SO	Jun	2022	Corn	Corn	785.5	0.8	6.5	0.4	1.7	28	2	7	31	0	0	0	0	0	0	0	0	0	12	0	0	5	0	0	0	1	7	0	0	0	0	0	0	0	0
D	A	1	0	Ditch	D-EA	Jun	2022	Soy	Ditch	192	2.7	4	0.5	1.7	2	0	0	2	0	0	1	0	1	0	4	0	0	9	0	0	5	0	8	0	3	8	0	0	0	0	0	0	15	0
D	A	2	1.5	Field_1.5m	D-EA	Jun	2022	Soy	Soy	192	2.7	4	0.5	1.7	0	0	1	1	0	0	0	0	0	0	0	0	0	11	0	0	7	0	1	0	0	9	0	0	0	0	0	0	5	0
D	A	3	9.1	Field_9.1m	D-EA	Jun	2022	Soy	Soy	192	2.7	4	0.5	1.7	4	0	0	3	0	0	0	0	0	0	1	0	0	8	0	0	3	0	1	0	1	7	0	0	0	0	0	0	13	0
D	B	1	0	Ditch	D-EA	Jun	2022	Soy	Ditch	192	2.8	3.4	0.5	1.3	17	1	2	3	0	0	0	0	0	0	9	0	0	26	0	0	7	0	10	0	3	17	0	0	0	0	0	0	25	0
D	B	2	1.5	Field_1.5m	D-EA	Jun	2022	Soy	Soy	192	2.8	3.4	0.5	1.3	5	0	0	1	0	1	0	0	1	0	0	0	1	10	0	0	6	0	1	0	1	7	0	0	0	0	0	0	6	0
D	B	3	9.1	Field_9.1m	D-EA	Jun	2022	Soy	Soy	192	2.8	3.4	0.5	1.3	1	0	0	0	0	0	0	0	1	0	1	0	0	15	1	0	4	0	0	0	1	9	0	0	0	0	0	0	10	0
D	C	1	0	Ditch	D-EA	Jun	2022	Soy	Ditch	192	3.3	3.8	0.4	1.6	10	0	1	10	0	0	2	0	2	0	3	0	0	27	0	0	12	0	3	0	2	16	0	0	0	0	0	0	14	0
D	C	2	1.5	Field_1.5m	D-EA	Jun	2022	Soy	Soy	192	3.3	3.8	0.4	1.6	3	0	3	0	0	0	0	0	1	0	1	0	0	5	0	0	11	0	0	0	0	3	0	0	0	0	0	0	5	0
D	C	3	9.1	Field_9.1m	D-EA	Jun	2022	Soy	Soy	192	3.3	3.8	0.4	1.6	1	0	2	4	0	0	1	0	1	0	1	0	0	13	0	0	9	0	1	0	0	6	0	0	0	0	0	0	10	0
D	A	1	0	Ditch	D-WE	Jun	2022	Soy	Ditch	192	2.8	4.5	0.4	2.4	0	0	1	2	0	0	1	0	2	0	1	0	0	11	0	0	7	0	6	0	0	12	0	0	0	0	0	0	20	1
D	A	2	1.5	Field_1.5m	D-WE	Jun	2022	Soy	Soy	192	2.8	4.5	0.4	2.4	2	0	0	0	0	0	0	0	2	0	0	0	0	12	0	0	6	0	0	0	1	7	0	0	0	0	0	0	10	0
D	A	3	9.1	Field_9.1m	D-WE	Jun	2022	Soy	Soy	192	2.8	4.5	0.4	2.4	2	1	1	1	0	0	0	0	1	0	0	0	0	45	0	0	13	0	0	0	0	32	0	0	0	0	0	0	6	0
D	B	1	0	Ditch	D-WE	Jun	2022	Soy	Ditch	192	3	4.1	0.4	1.5	4	0	2	5	0	0	0	0	0	0	4	0	0	29	0	0	13	0	2	0	3	11	0	0	0	0	0	0	14	0
D	B	2	1.5	Field_1.5m	D-WE	Jun	2022	Soy	Soy	192	3	4.1	0.4	1.5	3	0	0	0	0	0	2	0	0	0	0	0	0	10	1	0	6	0	1	0	0	9	0	0	0	0	0	0	10	0
D	B	3	9.1	Field_9.1m	D-WE	Jun	2022	Soy	Soy	192	3	4.1	0.4	1.5	3	0	1	1	0	0	0	0	0	0	0	0	0	18	0	0	6	0	0	0	2	4	0	0	0	0	0	0	4	0
D	C	1	0	Ditch	D-WE	Jun	2022	Soy	Ditch	192	2.6	4	0.4	1.2	3	0	0	2	0	0	0	0	0	0	0	0	1	13	0	0	6	0	3	0	1	9	0	0	0	0	0	0	11	2
D	C	2	1.5	Field_1.5m	D-WE	Jun	2022	Soy	Soy	192	2.6	4	0.4	1.2	3	0	0	1	0	0	1	0	0	0	0	0	0	12	0	0	5	0	0	0	0	5	0	0	0	0	0	0	3	0
D	C	3	9.1	Field_9.1m	D-WE	Jun	2022	Soy	Soy	192	2.6	4	0.4	1.2	3	0	0	3	0	0	0	0	1	0	0	0	0	15	0	0	8	0	0	0	0	10	0	0	0	0	0	0	7	0
E	A	1	0	Ditch	E-NO	Jul	2022	Soy	Ditch	212	0.4	3.9	0.6	1	1	0	2	2	0	1	0	0	5	0	1	0	0	0	0	0	9	0	4	0	0	10	0	0	0	0	0	0	0	0
E	A	2	1.5	Field_1.5m	E-NO	Jul	2022	Soy	Soy	212	0.4	3.9	0.6	1	1	0	0	1	0	0	0	0	1	0	0	0	0	1	0	0	1	0	2	0	0	0	0	0	0	0	4	0	1	0
E	A	3	9.1	Field_9.1m	E-NO	Jul	2022	Soy	Soy	212	0.4	3.9	0.6	1	2	0	0	2	0	0	0	0	20	0	0	0	0	1	0	0	1	0	13	0	0	3	0	0	0	0	1	0	0	1
E	B	1	0	Ditch	E-NO	Jul	2022	Soy	Ditch	212	0.1	3.9	0.5	1.3	1	2	5	20	0	0	2	0	7	0	1	0	0	8	0	0	6	0	15	0	0	10	0	0	0	0	0	0	1	0
E	B	2	1.5	Field_1.5m	E-NO	Jul	2022	Soy	Soy	212	0.1	3.9	0.5	1.3	0	0	3	5	0	0	1	0	3	0	0	0	0	1	0	0	6	0	0	0	0	35	0	0	0	0	1	0	0	1
E	B	3	9.1	Field_9.1m	E-NO	Jul	2022	Soy	Soy	212	0.1	3.9	0.5	1.3	1	0	0	4	0	0	1	0	21	0	0	0	0	1	0	0	5	0	11	0	0	3	0	0	0	0	0	0	0	2
E	C	1	0	Ditch	E-NO	Jul	2022	Soy	Ditch	212	0.2	3.5	0.7	1.1	1	3	1	4	0	0	2	0	10	0	1	0	0	4	0	0	2	0	5	0	2	3	0	0	0	0	0	0	2	1
E	C	2	1.5	Field_1.5m	E-NO	Jul	2022	Soy	Soy	212	0.2	3.5	0.7	1.1	0	0	0	4	0	0	2	0	6	0	0	0	0	2	0	0	2	0	5	0	0	3	0	0	0	0	2	0	0	0
E	C	3	9.1	Field_9.1m	E-NO	Jul	2022	Soy	Soy	212	0.2	3.5	0.7	1.1	0	2	2	9	0	0	1	0	19	0	0	0	0	3	0	0	3	0	9	0	0	10	0	0	0	0	1	0	0	0
E	A	1	0	Ditch	E-SO	Jul	2022	Soy	Ditch	218	0.4	4.2	0.9	0.9	0	1	1	3	0	0	0	0	13	0	0	0	0	5	0	0	3	0	1	0	0	4	0	0	0	0	0	0	2	0
E	A	2	1.5	Field_1.5m	E-SO	Jul	2022	Soy	Soy	218	0.4	4.2	0.9	0.9	0	0	0	0	0	0	0	0	11	0	0	0	0	0	0	0	2	0	5	0	0	2	0	0	0	0	0	0	0	0
E	A	3	9.1	Field_9.1m	E-SO	Jul	2022	Soy	Soy	218	0.4	4.2	0.9	0.9	2	0	0	3	0	0	0	0	31	0	0	0	0	2	0	0	1	0	6	0	0	3	0	0	0	0	0	0	1	0
E	B	1	0	Ditch	E-SO	Jul	2022	Soy	Ditch	218	0.9	4.1	0.7	1.1	0	2	1	5	0	0	0	0	4	0	0	0	0	3	0	0	3	0	9	0	0	6	0	0	0	0	0	0	0	0
E	B	2	1.5	Field_1.5m	E-SO	Jul	2022	Soy	Soy	218	0.9	4.1	0.7	1.1	2	0	0	2	0	0	0	0	16	0	1	0	0	3	0	0	2	0	4	0	0	2	0	0	0	0	0	0	0	0
E	B	3	9.1	Field_9.1m	E-SO	Jul	2022	Soy	Soy	218	0.9	4.1	0.7	1.1	4	0	0	1	0	0	0	0	17	0	1	0	0	3	0	0	1	0	8	0	1	4	0	0	0	0	1	0	1	1
E	C	1	0	Ditch	E-SO	Jul	2022	Soy	Ditch	218	0.5	3.2	0.7	1	0	0	1	0	0	0	0	0	10	0	0	0	0	1	0	0	4	0	1	0	2	3	0	0	0	0	0	0	0	0
E	C	2	1.5	Field_1.5m	E-SO	Jul	2022	Soy	Soy	218	0.5	3.2	0.7	1	0	0	2	3	0	0	0	0	3	0	0	0	0	1	0	0	0	0	1	0	0	9	0	0	0	0	2	0	0	0
E	C	3	9.1	Field_9.1m	E-SO	Jul	2022	Soy	Soy	218	0.5	3.2	0.7	1	0	0	0	4	0	0	1	0	14	0	0	0	0	1	0	0	4	0	4	0	0	4	0	0	0	0	2	0	1	0
A	A	1	0	Ditch	A-NO	Jul	2022	Corn	Ditch	385	1.7	5.3	0.9	2.2	0	0	0	1	0	0	0	0	0	0	0	0	0	3	0	0	3	0	1	0	0	1	0	0	0	0	0	0	2	0
A	A	2	1.5	Field_1.5m	A-NO	Jul	2022	Corn	Corn	385	1.7	5.3	0.9	2.2	0	0	0	1	0	0	0	0	0	0	0	0	0	0	0	0	1	0	0	0	1	2	0	0	0	0	0	0	0	0
A	A	3	9.1	Field_9.1m	A-NO	Jul	2022	Corn	Corn	385	1.7	5.3	0.9	2.2	0	0	0	0	0	0	0	0	0	0	0	0	0	1	0	0	7	0	0	0	0	7	0	0	0	0	0	0	1	0
A	B	1	0	Ditch	A-NO	Jul	2022	Corn	Ditch	385	2.1	5	1	1.9	0	0	0	1	0	0	0	0	0	0	0	0	0	8	0	0	4	0	0	0	0	12	0	0	0	0	0	0	1	0
A	B	2	1.5	Field_1.5m	A-NO	Jul	2022	Corn	Corn	385	2.1	5	1	1.9	0	0	0	1	0	0	1	0	3	0	1	0	0	3	0	0	5	0	0	0	0	15	0	0	0	0	0	0	0	1
A	B	3	9.1	Field_9.1m	A-NO	Jul	2022	Corn	Corn	385	2.1	5	1	1.9	0	0	0	1	0	0	0	0	1	0	1	0	0	0	0	0	8	0	0	0	0	4	0	0	0	0	0	0	1	0
A	C	1	0	Ditch	A-NO	Jul	2022	Corn	Ditch	385	2.2	4.4	1.3	1.6	1	0	0	2	0	0	1	0	0	0	0	0	0	7	0	0	4	0	2	0	1	16	0	0	0	0	0	0	2	0
A	C	2	1.5	Field_1.5m	A-NO	Jul	2022	Corn	Corn	385	2.2	4.4	1.3	1.6	0	2	1	4	0	0	1	0	0	0	0	0	0	1	0	0	9	0	0	0	0	12	0	0	0	0	0	0	1	0
A	C	3	9.1	Field_9.1m	A-NO	Jul	2022	Corn	Corn	385	2.2	4.4	1.3	1.6	1	0	0	2	0	0	0	0	0	0	0	0	0	0	0	0	6	0	0	0	0	0	0	0	0	0	0	0	0	0
A	A	1	0	Ditch	A-SO	Jul	2022	Corn	Ditch	430	0.8	3.7	0.7	1.8	2	3	3	1	0	0	0	0	1	0	5	0	0	2	0	0	5	0	2	0	0	3	0	0	0	0	0	0	4	0
A	A	2	1.5	Field_1.5m	A-SO	Jul	2022	Corn	Corn	430	0.8	3.7	0.7	1.8	0	0	2	1	0	0	0	0	0	0	0	0	0	3	0	0	4	0	0	0	0	4	0	0	0	0	0	0	0	0
A	A	3	9.1	Field_9.1m	A-SO	Jul	2022	Corn	Corn	430	0.8	3.7	0.7	1.8	0	0	1	0	0	0	0	0	0	0	1	0	0	0	0	0	9	0	0	0	0	2	0	0	0	0	0	0	0	0
A	B	1	0	Ditch	A-SO	Jul	2022	Corn	Ditch	430	0.9	3.6	0.6	1.8	0	0	0	4	0	0	0	0	0	0	1	0	0	6	0	0	4	0	0	0	0	8	0	0	0	0	0	0	1	0
A	B	2	1.5	Field_1.5m	A-SO	Jul	2022	Corn	Corn	430	0.9	3.6	0.6	1.8	0	0	1	1	0	0	0	0	0	0	1	0	0	0	0	0	2	0	0	0	0	6	0	0	0	0	0	0	0	0
A	B	3	9.1	Field_9.1m	A-SO	Jul	2022	Corn	Corn	430	0.9	3.6	0.6	1.8	0	0	0	1	0	0	0	0	0	0	0	0	0	0	0	0	4	0	0	0	1	0	0	0	0	0	0	0	0	0
A	C	1	0	Ditch	A-SO	Jul	2022	Corn	Ditch	430	1.1	3.6	0.3	1.7	0	1	0	6	0	0	1	0	1	0	2	0	0	4	0	0	4	0	0	0	0	11	0	0	0	0	0	0	1	0
A	C	2	1.5	Field_1.5m	A-SO	Jul	2022	Corn	Corn	430	1.1	3.6	0.3	1.7	0	0	0	0	0	0	0	0	0	0	1	0	0	1	0	0	1	0	0	0	0	4	0	0	0	0	0	0	1	0
A	C	3	9.1	Field_9.1m	A-SO	Jul	2022	Corn	Corn	430	1.1	3.6	0.3	1.7	0	0	1	1	0	0	0	0	0	0	1	0	0	0	0	0	3	0	0	0	0	2	0	0	0	0	0	0	0	0
B	A	1	0	Ditch	B-NO	Jul	2022	Soy	Ditch	320.9	1.9	5.8	1.4	1.6	1	25	0	10	0	0	1	0	0	0	0	0	0	1	0	0	3	0	4	0	0	5	0	0	0	0	0	0	4	0
B	A	2	1.5	Field_1.5m	B-NO	Jul	2022	Soy	Soy	320.9	1.9	5.8	1.4	1.6	1	0	0	8	0	0	0	0	0	0	0	0	0	2	0	0	3	0	0	0	0	2	0	0	0	0	0	0	3	0
B	A	3	9.1	Field_9.1m	B-NO	Jul	2022	Soy	Soy	320.9	1.9	5.8	1.4	1.6	1	0	0	9	0	0	0	0	1	0	1	0	0	4	0	0	4	0	0	0	0	12	0	0	0	0	0	0	0	0
B	B	1	0	Ditch	B-NO	Jul	2022	Soy	Ditch	320.9	2.1	6.1	1.5	1.5	1	17	1	7	0	0	0	0	0	0	1	0	0	4	0	0	7	0	0	0	0	7	0	0	0	0	0	0	0	0
B	B	2	1.5	Field_1.5m	B-NO	Jul	2022	Soy	Soy	320.9	2.1	6.1	1.5	1.5	2	7	0	5	0	0	1	0	0	0	0	0	0	2	0	0	2	0	1	0	0	2	0	0	0	0	0	0	1	1
B	B	3	9.1	Field_9.1m	B-NO	Jul	2022	Soy	Soy	320.9	2.1	6.1	1.5	1.5	2	0	1	5	0	0	1	0	1	0	0	0	0	2	0	0	3	0	0	0	0	7	0	0	0	0	0	0	1	0
B	C	1	0	Ditch	B-NO	Jul	2022	Soy	Ditch	320.9	2.2	6.4	0.7	1	3	1	0	3	0	0	0	0	0	0	3	0	0	6	0	0	4	0	1	0	3	16	0	0	0	0	0	0	1	0
B	C	2	1.5	Field_1.5m	B-NO	Jul	2022	Soy	Soy	320.9	2.2	6.4	0.7	1	1	0	0	3	0	0	0	0	0	0	0	0	0	4	0	0	0	0	1	0	0	4	0	0	0	0	0	0	1	0
B	C	3	9.1	Field_9.1m	B-NO	Jul	2022	Soy	Soy	320.9	2.2	6.4	0.7	1	2	1	0	9	0	0	2	0	2	0	0	0	0	0	0	0	1	0	1	0	1	11	0	0	0	0	0	0	1	0
B	A	1	0	Ditch	B-SO	Jul	2022	Soy	Ditch	399.6	2.4	5.9	0.7	1.5	0	0	0	1	0	0	0	0	0	0	2	0	0	3	0	0	3	0	1	0	1	15	0	0	0	0	0	0	4	0
B	A	2	1.5	Field_1.5m	B-SO	Jul	2022	Soy	Soy	399.6	2.4	5.9	0.7	1.5	3	23	1	6	0	0	1	0	1	0	2	0	0	3	0	0	4	0	0	0	0	7	0	0	0	0	0	0	2	0
B	A	3	9.1	Field_9.1m	B-SO	Jul	2022	Soy	Soy	399.6	2.4	5.9	0.7	1.5	1	5	0	1	0	0	2	0	0	0	0	0	0	3	0	0	5	0	1	0	0	6	0	0	0	0	0	0	0	0
B	B	1	0	Ditch	B-SO	Jul	2022	Soy	Ditch	399.6	3.8	4.3	0.9	1	0	15	1	0	0	0	0	0	2	0	2	0	0	6	0	0	2	0	2	0	1	17	0	0	0	0	0	0	1	0
B	B	2	1.5	Field_1.5m	B-SO	Jul	2022	Soy	Soy	399.6	3.8	4.3	0.9	1	1	0	0	5	0	0	1	0	2	0	0	0	0	1	0	0	4	0	0	0	0	5	0	0	0	0	0	0	0	0
B	B	3	9.1	Field_9.1m	B-SO	Jul	2022	Soy	Soy	399.6	3.8	4.3	0.9	1	1	0	0	4	0	0	0	0	1	0	0	0	0	6	0	0	1	0	0	0	0	8	0	0	0	0	0	2	0	0
B	C	1	0	Ditch	B-SO	Jul	2022	Soy	Ditch	399.6	3.1	3.8	1.2	1	0	5	2	15	0	0	0	0	1	0	1	0	1	5	0	0	4	0	5	0	2	12	0	0	0	0	0	0	7	0
B	C	2	1.5	Field_1.5m	B-SO	Jul	2022	Soy	Soy	399.6	3.1	3.8	1.2	1	1	0	1	1	0	0	0	0	3	0	1	1	0	0	0	0	2	0	1	0	0	8	0	1	0	0	0	0	1	0
B	C	3	9.1	Field_9.1m	B-SO	Jul	2022	Soy	Soy	399.6	3.1	3.8	1.2	1	1	4	0	2	0	0	0	0	1	0	1	0	0	2	0	0	3	0	0	0	0	10	0	0	0	0	0	0	0	0
C	A	1	0	Ditch	C-NO	Jul	2022	Corn	Ditch	785.5	8.8	5.8	0.7	0.8	0	0	2	22	0	0	0	0	0	0	0	2	0	3	0	0	7	0	0	0	2	4	0	0	0	0	0	0	0	0
C	A	2	1.5	Field_1.5m	C-NO	Jul	2022	Corn	Corn	785.5	8.8	5.8	0.7	0.8	0	0	0	11	0	0	1	0	1	0	0	0	0	4	4	0	2	0	2	0	0	13	0	0	0	0	0	0	1	0
C	A	3	9.1	Field_9.1m	C-NO	Jul	2022	Corn	Corn	785.5	8.8	5.8	0.7	0.8	0	0	0	8	0	0	0	0	0	0	0	0	0	3	0	0	8	0	0	0	0	6	0	0	0	0	0	0	0	0
C	B	1	0	Ditch	C-NO	Jul	2022	Corn	Ditch	785.5	9.2	6.2	1	1.2	0	0	1	39	0	0	6	0	0	0	3	0	0	1	0	0	0	0	1	0	1	20	0	0	0	0	0	0	1	0
C	B	2	1.5	Field_1.5m	C-NO	Jul	2022	Corn	Corn	785.5	9.2	6.2	1	1.2	0	0	3	13	0	0	1	0	0	0	1	0	0	9	1	0	3	0	0	0	0	8	0	0	0	0	0	0	2	0
C	B	3	9.1	Field_9.1m	C-NO	Jul	2022	Corn	Corn	785.5	9.2	6.2	1	1.2	0	0	0	14	0	0	1	0	0	0	0	0	0	3	3	0	5	0	0	0	0	7	0	0	0	0	0	0	0	0
C	C	1	0	Ditch	C-NO	Jul	2022	Corn	Ditch	785.5	8.5	6.4	1.1	0.7	0	0	0	18	0	0	1	0	1	0	0	0	1	1	0	0	4	0	0	0	0	10	0	0	0	0	0	0	0	0
C	C	2	1.5	Field_1.5m	C-NO	Jul	2022	Corn	Corn	785.5	8.5	6.4	1.1	0.7	1	0	0	15	0	0	0	0	0	0	0	0	0	2	4	0	3	0	1	0	0	11	0	0	0	0	0	0	0	0
C	C	3	9.1	Field_9.1m	C-NO	Jul	2022	Corn	Corn	785.5	8.5	6.4	1.1	0.7	1	0	0	14	0	0	2	0	0	0	1	0	0	0	0	0	6	0	0	0	1	6	0	0	0	0	0	0	1	0
C	A	1	0	Ditch	C-SO	Jul	2022	Corn	Ditch	785.5	1.6	5.6	0.4	0.8	0	0	2	49	1	0	3	0	0	0	0	0	0	3	1	0	2	0	0	0	0	25	0	0	0	0	0	0	0	0
C	A	2	1.5	Field_1.5m	C-SO	Jul	2022	Corn	Corn	785.5	1.6	5.6	0.4	0.8	0	0	1	16	0	0	1	0	0	0	0	0	0	2	10	0	2	0	0	0	0	16	0	0	0	0	0	0	1	0
C	A	3	9.1	Field_9.1m	C-SO	Jul	2022	Corn	Corn	785.5	1.6	5.6	0.4	0.8	0	1	2	24	0	0	1	0	0	0	0	0	0	2	0	0	4	0	0	0	0	5	0	0	0	0	0	0	0	0
C	B	1	0	Ditch	C-SO	Jul	2022	Corn	Ditch	785.5	1.4	5.3	0.9	1.2	0	0	2	42	0	0	0	0	0	0	0	0	0	3	1	0	4	0	1	0	2	20	0	0	0	0	0	0	0	0
C	B	2	1.5	Field_1.5m	C-SO	Jul	2022	Corn	Corn	785.5	1.4	5.3	0.9	1.2	1	0	3	32	0	0	0	0	0	0	0	0	0	6	16	0	11	0	0	0	3	11	0	0	0	0	0	0	0	0
C	B	3	9.1	Field_9.1m	C-SO	Jul	2022	Corn	Corn	785.5	1.4	5.3	0.9	1.2	0	1	0	35	0	0	4	0	0	0	0	0	0	2	3	0	3	0	0	0	0	15	0	0	0	0	0	0	0	0
C	C	1	0	Ditch	C-SO	Jul	2022	Corn	Ditch	785.5	0.8	6.5	0.4	1.7	0	0	0	12	0	0	0	0	0	0	0	0	0	1	2	0	2	0	0	0	1	4	0	0	0	0	0	0	0	0
C	C	2	1.5	Field_1.5m	C-SO	Jul	2022	Corn	Corn	785.5	0.8	6.5	0.4	1.7	1	1	2	26	0	0	1	0	0	0	0	0	0	6	8	0	6	0	0	0	1	6	0	0	0	0	0	1	1	1
C	C	3	9.1	Field_9.1m	C-SO	Jul	2022	Corn	Corn	785.5	0.8	6.5	0.4	1.7	0	0	0	9	0	0	1	0	0	0	0	0	0	5	2	0	2	0	0	0	2	16	0	0	0	0	0	0	0	0
D	A	1	0	Ditch	D-EA	Jul	2022	Soy	Ditch	192	2.7	4	0.5	1.7	4	1	0	16	0	0	2	0	1	0	3	0	0	4	0	0	12	0	5	0	0	17	0	0	0	0	0	0	33	0
D	A	2	1.5	Field_1.5m	D-EA	Jul	2022	Soy	Soy	192	2.7	4	0.5	1.7	0	0	0	5	0	0	3	0	0	0	1	0	0	2	0	0	4	0	2	0	0	9	0	1	0	0	0	0	7	0
D	A	3	9.1	Field_9.1m	D-EA	Jul	2022	Soy	Soy	192	2.7	4	0.5	1.7	0	0	0	2	0	0	0	0	2	0	0	0	0	2	0	0	4	0	4	0	0	6	0	0	0	0	0	0	3	0
D	B	1	0	Ditch	D-EA	Jul	2022	Soy	Ditch	192	2.8	3.4	0.5	1.3	1	0	1	4	0	0	1	0	1	0	1	0	1	3	0	0	7	0	17	0	0	11	0	0	0	0	0	0	13	0
D	B	2	1.5	Field_1.5m	D-EA	Jul	2022	Soy	Soy	192	2.8	3.4	0.5	1.3	1	13	0	1	0	0	1	0	1	0	2	0	0	1	0	0	4	0	2	0	0	9	0	0	0	0	0	0	3	0
D	B	3	9.1	Field_9.1m	D-EA	Jul	2022	Soy	Soy	192	2.8	3.4	0.5	1.3	0	0	0	1	0	0	1	0	2	0	0	0	0	1	0	0	7	0	2	0	0	6	0	0	0	0	0	0	0	0
D	C	1	0	Ditch	D-EA	Jul	2022	Soy	Ditch	192	3.3	3.8	0.4	1.6	2	0	0	3	0	0	1	0	1	0	1	0	0	3	0	0	8	0	4	0	0	14	0	0	0	0	0	0	8	0
D	C	2	1.5	Field_1.5m	D-EA	Jul	2022	Soy	Soy	192	3.3	3.8	0.4	1.6	2	0	0	0	0	0	0	0	1	0	1	0	0	0	0	0	2	0	1	0	0	9	0	0	0	0	0	2	1	2
D	C	3	9.1	Field_9.1m	D-EA	Jul	2022	Soy	Soy	192	3.3	3.8	0.4	1.6	0	2	0	1	0	0	1	0	0	0	2	0	0	2	0	0	2	0	1	0	0	8	0	0	0	0	0	0	1	0
D	A	1	0	Ditch	D-WE	Jul	2022	Soy	Ditch	192	2.8	4.5	0.4	2.4	0	3	0	9	0	0	0	0	3	0	0	0	0	6	0	0	0	0	16	0	1	11	0	0	0	0	0	0	39	0
D	A	2	1.5	Field_1.5m	D-WE	Jul	2022	Soy	Soy	192	2.8	4.5	0.4	2.4	2	1	0	2	0	0	1	0	0	0	2	0	0	1	0	0	12	0	1	0	0	7	0	1	0	0	0	0	1	1
D	A	3	9.1	Field_9.1m	D-WE	Jul	2022	Soy	Soy	192	2.8	4.5	0.4	2.4	0	0	0	0	0	0	2	0	1	0	0	0	0	2	0	0	1	0	4	0	0	4	0	0	0	0	0	0	3	0
D	B	1	0	Ditch	D-WE	Jul	2022	Soy	Ditch	192	3	4.1	0.4	1.5	0	0	0	4	0	0	0	0	0	0	0	0	0	0	0	0	2	0	10	0	1	9	0	0	0	1	0	0	1	0
D	B	2	1.5	Field_1.5m	D-WE	Jul	2022	Soy	Soy	192	3	4.1	0.4	1.5	0	0	0	0	0	0	0	0	3	0	1	1	0	1	0	0	3	0	2	0	0	6	0	0	0	0	0	0	2	0
D	B	3	9.1	Field_9.1m	D-WE	Jul	2022	Soy	Soy	192	3	4.1	0.4	1.5	2	2	0	1	0	0	1	0	0	0	1	0	0	2	0	0	2	0	3	0	0	4	0	0	0	0	0	0	0	0
D	C	1	0	Ditch	D-WE	Jul	2022	Soy	Ditch	192	2.6	4	0.4	1.2	0	32	0	2	0	0	0	0	1	0	6	0	0	1	0	0	2	1	8	0	0	7	0	0	0	0	0	1	5	0
D	C	2	1.5	Field_1.5m	D-WE	Jul	2022	Soy	Soy	192	2.6	4	0.4	1.2	0	10	1	0	0	0	0	0	0	0	1	0	0	0	0	0	4	0	0	0	0	14	0	0	0	0	0	0	5	0
D	C	3	9.1	Field_9.1m	D-WE	Jul	2022	Soy	Soy	192	2.6	4	0.4	1.2	1	9	0	3	0	0	0	0	1	0	0	0	0	0	0	0	4	0	6	0	0	8	0	0	0	0	0	0	4	0
E	A	1	0	Ditch	E-NO	Aug	2022	Soy	Ditch	212	0.4	3.9	0.6	1	2	0	1	2	0	0	1	0	0	0	1	0	0	4	0	0	2	0	6	0	0	5	0	0	0	0	0	0	2	0
E	A	2	1.5	Field_1.5m	E-NO	Aug	2022	Soy	Soy	212	0.4	3.9	0.6	1	0	1	1	1	0	0	2	0	0	0	2	0	0	5	0	0	5	0	0	0	0	7	0	0	0	0	0	0	5	0
E	A	3	9.1	Field_9.1m	E-NO	Aug	2022	Soy	Soy	212	0.4	3.9	0.6	1	1	0	1	4	0	0	1	0	1	0	2	0	0	15	0	0	10	0	14	0	1	10	0	0	0	0	0	0	3	0
E	B	1	0	Ditch	E-NO	Aug	2022	Soy	Ditch	212	0.1	3.9	0.5	1.3	1	1	0	1	0	0	0	0	2	0	1	0	0	2	0	0	6	0	0	0	0	5	0	0	0	0	0	0	11	0
E	B	2	1.5	Field_1.5m	E-NO	Aug	2022	Soy	Soy	212	0.1	3.9	0.5	1.3	0	0	2	1	1	0	0	0	0	0	2	0	0	4	0	0	6	0	7	0	0	16	0	0	0	0	0	0	1	0
E	B	3	9.1	Field_9.1m	E-NO	Aug	2022	Soy	Soy	212	0.1	3.9	0.5	1.3	1	1	2	2	0	0	0	0	1	0	0	0	0	8	0	0	14	0	8	0	0	18	0	0	0	0	0	0	0	0
E	C	1	0	Ditch	E-NO	Aug	2022	Soy	Ditch	212	0.2	3.5	0.7	1.1	3	0	1	2	0	0	0	0	1	0	1	0	0	3	0	0	7	0	3	0	1	4	0	0	0	0	0	0	24	0
E	C	2	1.5	Field_1.5m	E-NO	Aug	2022	Soy	Soy	212	0.2	3.5	0.7	1.1	1	0	3	1	0	0	1	0	1	0	0	0	0	8	0	0	5	0	0	0	2	8	0	0	0	0	0	0	0	0
E	C	3	9.1	Field_9.1m	E-NO	Aug	2022	Soy	Soy	212	0.2	3.5	0.7	1.1	3	0	1	0	0	0	1	0	0	0	0	0	0	5	0	0	6	0	3	0	1	4	0	0	0	0	0	0	5	0
E	A	1	0	Ditch	E-SO	Aug	2022	Soy	Ditch	218	0.4	4.2	0.9	0.9	1	1	0	1	0	0	0	0	1	0	2	0	0	19	0	0	5	0	8	0	0	10	0	0	0	0	0	0	9	0
E	A	2	1.5	Field_1.5m	E-SO	Aug	2022	Soy	Soy	218	0.4	4.2	0.9	0.9	0	0	1	1	0	0	0	0	1	0	1	0	0	1	0	0	2	0	2	0	1	9	0	0	0	0	0	0	6	1
E	A	3	9.1	Field_9.1m	E-SO	Aug	2022	Soy	Soy	218	0.4	4.2	0.9	0.9	4	0	0	1	0	0	0	0	1	0	1	0	0	0	0	0	3	0	2	0	0	7	0	0	0	0	0	0	2	0
E	B	1	0	Ditch	E-SO	Aug	2022	Soy	Ditch	218	0.9	4.1	0.7	1.1	0	1	0	2	0	0	0	0	2	0	0	0	1	6	0	0	2	0	5	0	1	3	0	0	0	0	0	0	16	0
E	B	2	1.5	Field_1.5m	E-SO	Aug	2022	Soy	Soy	218	0.9	4.1	0.7	1.1	0	0	8	3	0	0	1	0	0	0	2	0	0	11	0	0	10	0	3	0	0	4	0	0	0	0	0	0	2	0
E	B	3	9.1	Field_9.1m	E-SO	Aug	2022	Soy	Soy	218	0.9	4.1	0.7	1.1	4	0	3	0	0	0	0	0	0	0	1	0	0	5	0	0	6	0	2	0	0	15	0	0	0	0	0	0	1	0
E	C	1	0	Ditch	E-SO	Aug	2022	Soy	Ditch	218	0.5	3.2	0.7	1	0	0	0	0	0	0	0	0	0	0	1	0	1	11	0	0	1	0	1	0	0	4	0	0	0	0	0	0	13	0
E	C	2	1.5	Field_1.5m	E-SO	Aug	2022	Soy	Soy	218	0.5	3.2	0.7	1	3	1	1	0	0	0	1	0	0	0	0	0	0	4	0	0	3	0	2	0	1	4	0	0	0	0	0	0	1	0
E	C	3	9.1	Field_9.1m	E-SO	Aug	2022	Soy	Soy	218	0.5	3.2	0.7	1	1	2	3	2	0	0	0	0	1	0	3	1	0	8	0	0	9	0	2	0	0	9	0	0	0	0	0	0	2	0
A	A	1	0	Ditch	A-NO	Aug	2022	Corn	Ditch	385	1.7	5.3	0.9	2.2	0	0	0	0	0	0	0	0	0	0	3	0	0	2	0	0	17	0	2	0	1	12	0	0	0	0	0	0	10	0
A	A	2	1.5	Field_1.5m	A-NO	Aug	2022	Corn	Corn	385	1.7	5.3	0.9	2.2	2	3	2	3	0	0	1	0	0	0	0	0	0	21	0	0	76	0	0	0	2	8	0	0	0	0	0	1	2	0
A	A	3	9.1	Field_9.1m	A-NO	Aug	2022	Corn	Corn	385	1.7	5.3	0.9	2.2	0	0	0	5	0	0	0	0	0	0	2	0	0	27	0	0	39	0	0	0	0	5	0	0	0	0	0	0	1	2
A	B	1	0	Ditch	A-NO	Aug	2022	Corn	Ditch	385	2.1	5	1	1.9	0	1	1	7	0	0	0	0	0	0	2	0	0	7	0	0	32	0	0	0	1	8	0	0	0	0	0	0	80	0
A	B	2	1.5	Field_1.5m	A-NO	Aug	2022	Corn	Corn	385	2.1	5	1	1.9	0	0	2	4	0	0	5	0	0	0	0	0	0	9	0	0	99	0	0	0	1	1	0	1	0	0	0	0	0	0
A	B	3	9.1	Field_9.1m	A-NO	Aug	2022	Corn	Corn	385	2.1	5	1	1.9	0	0	2	8	0	0	0	0	0	0	2	0	0	7	0	0	37	0	0	0	2	1	0	1	0	0	0	0	0	0
A	C	1	0	Ditch	A-NO	Aug	2022	Corn	Ditch	385	2.2	4.4	1.3	1.6	1	0	1	2	0	0	0	0	0	0	1	0	0	6	0	0	77	0	5	0	2	6	0	0	0	0	0	0	79	0
A	C	2	1.5	Field_1.5m	A-NO	Aug	2022	Corn	Corn	385	2.2	4.4	1.3	1.6	2	0	1	8	0	0	1	0	0	0	1	0	0	9	0	1	131	0	0	0	0	6	0	0	0	0	0	0	2	0
A	C	3	9.1	Field_9.1m	A-NO	Aug	2022	Corn	Corn	385	2.2	4.4	1.3	1.6	0	0	0	3	0	0	2	0	0	0	1	0	0	5	0	0	50	0	0	0	1	1	0	0	0	0	0	0	0	0
A	A	1	0	Ditch	A-SO	Aug	2022	Corn	Ditch	430	0.8	3.7	0.7	1.8	1	0	0	5	0	0	0	0	0	0	9	0	0	1	0	0	15	0	0	0	0	9	0	0	0	0	0	1	18	0
A	A	2	1.5	Field_1.5m	A-SO	Aug	2022	Corn	Corn	430	0.8	3.7	0.7	1.8	0	0	4	1	0	0	1	0	0	0	2	0	0	6	0	0	39	0	0	0	0	6	0	0	0	0	0	0	2	0
A	A	3	9.1	Field_9.1m	A-SO	Aug	2022	Corn	Corn	430	0.8	3.7	0.7	1.8	0	0	0	1	0	0	0	0	0	0	0	0	0	15	0	0	44	0	0	0	0	2	0	0	0	0	0	0	2	0
A	B	1	0	Ditch	A-SO	Aug	2022	Corn	Ditch	430	0.9	3.6	0.6	1.8	0	0	0	1	0	0	0	0	0	0	2	0	0	7	0	0	15	0	2	0	0	10	0	0	0	0	0	0	12	0
A	B	2	1.5	Field_1.5m	A-SO	Aug	2022	Corn	Corn	430	0.9	3.6	0.6	1.8	0	0	3	2	0	0	0	0	0	0	1	0	0	11	0	0	94	0	0	0	1	10	0	0	0	0	0	0	1	0
A	B	3	9.1	Field_9.1m	A-SO	Aug	2022	Corn	Corn	430	0.9	3.6	0.6	1.8	0	0	0	0	0	0	0	0	0	0	0	0	0	6	0	0	27	0	0	0	2	1	0	0	0	0	0	0	0	0
A	C	1	0	Ditch	A-SO	Aug	2022	Corn	Ditch	430	1.1	3.6	0.3	1.7	0	0	2	3	0	0	3	0	0	0	1	0	0	6	0	0	20	0	6	0	0	14	0	0	0	0	0	0	36	0
A	C	2	1.5	Field_1.5m	A-SO	Aug	2022	Corn	Corn	430	1.1	3.6	0.3	1.7	0	0	6	5	0	0	0	0	2	0	0	0	1	9	0	0	70	0	0	0	1	4	0	0	0	0	0	0	1	0
A	C	3	9.1	Field_9.1m	A-SO	Aug	2022	Corn	Corn	430	1.1	3.6	0.3	1.7	1	0	1	3	0	0	0	0	0	0	1	0	0	18	0	0	38	0	0	0	0	0	0	0	0	0	0	0	0	1
B	A	1	0	Ditch	B-NO	Aug	2022	Soy	Ditch	320.9	1.9	5.8	1.4	1.6	0	0	0	7	0	0	2	0	0	0	6	0	0	2	0	1	16	0	3	0	2	12	0	0	0	0	0	1	7	0
B	A	2	1.5	Field_1.5m	B-NO	Aug	2022	Soy	Soy	320.9	1.9	5.8	1.4	1.6	0	0	0	0	0	0	1	0	2	0	0	0	0	3	0	0	2	0	2	0	1	3	0	0	0	0	0	1	2	0
B	A	3	9.1	Field_9.1m	B-NO	Aug	2022	Soy	Soy	320.9	1.9	5.8	1.4	1.6	0	0	0	5	0	0	2	0	0	0	1	0	0	3	0	0	31	0	0	0	0	3	0	0	0	0	0	0	0	0
B	B	1	0	Ditch	B-NO	Aug	2022	Soy	Ditch	320.9	2.1	6.1	1.5	1.5	1	13	0	11	0	0	0	0	0	0	5	0	0	5	0	1	15	0	3	0	3	13	0	0	0	0	0	0	3	0
B	B	2	1.5	Field_1.5m	B-NO	Aug	2022	Soy	Soy	320.9	2.1	6.1	1.5	1.5	0	0	1	1	0	0	0	0	0	0	0	0	0	2	0	0	10	0	1	0	0	8	0	0	0	0	0	0	1	0
B	B	3	9.1	Field_9.1m	B-NO	Aug	2022	Soy	Soy	320.9	2.1	6.1	1.5	1.5	0	0	0	3	0	0	1	0	0	0	0	0	0	1	0	0	9	0	0	0	0	5	0	0	0	0	0	0	0	0
B	C	1	0	Ditch	B-NO	Aug	2022	Soy	Ditch	320.9	2.2	6.4	0.7	1	2	3	0	6	0	0	0	0	1	0	4	0	0	0	0	0	8	0	1	0	8	16	0	1	0	0	0	0	13	0
B	C	2	1.5	Field_1.5m	B-NO	Aug	2022	Soy	Soy	320.9	2.2	6.4	0.7	1	0	0	0	2	0	0	0	0	0	0	0	0	0	0	0	0	8	0	0	0	0	5	0	0	0	0	0	0	0	0
B	C	3	9.1	Field_9.1m	B-NO	Aug	2022	Soy	Soy	320.9	2.2	6.4	0.7	1	0	0	0	1	0	0	1	0	0	0	0	0	0	0	0	0	12	0	0	0	0	1	0	0	0	0	0	0	1	0
B	A	1	0	Ditch	B-SO	Aug	2022	Soy	Ditch	399.6	2.4	5.9	0.7	1.5	1	3	0	2	0	0	0	0	0	0	0	0	0	6	0	0	18	0	1	0	8	4	0	0	0	0	0	0	7	0
B	A	2	1.5	Field_1.5m	B-SO	Aug	2022	Soy	Soy	399.6	2.4	5.9	0.7	1.5	0	0	0	2	0	0	0	0	0	0	0	0	0	0	0	0	8	0	0	0	0	3	0	0	0	0	0	0	0	0
B	A	3	9.1	Field_9.1m	B-SO	Aug	2022	Soy	Soy	399.6	2.4	5.9	0.7	1.5	0	0	0	1	0	0	0	0	0	0	0	0	0	1	0	0	10	0	0	0	0	3	0	0	0	0	0	0	0	0
B	B	1	0	Ditch	B-SO	Aug	2022	Soy	Ditch	399.6	3.8	4.3	0.9	1	1	2	5	0	0	0	1	0	1	0	1	0	0	0	0	0	21	0	1	0	1	5	0	0	0	0	0	0	8	0
B	B	2	1.5	Field_1.5m	B-SO	Aug	2022	Soy	Soy	399.6	3.8	4.3	0.9	1	0	0	0	1	0	0	0	0	1	0	0	0	0	0	0	0	5	0	0	0	0	3	0	0	0	0	0	0	0	0
B	B	3	9.1	Field_9.1m	B-SO	Aug	2022	Soy	Soy	399.6	3.8	4.3	0.9	1	2	0	0	1	0	0	0	0	0	0	0	0	0	0	0	0	10	0	0	0	0	5	0	0	0	0	0	0	2	1
B	C	1	0	Ditch	B-SO	Aug	2022	Soy	Ditch	399.6	3.1	3.8	1.2	1	3	2	0	6	0	0	1	0	0	0	4	0	0	2	1	0	13	0	5	0	3	5	0	0	0	0	0	0	4	0
B	C	2	1.5	Field_1.5m	B-SO	Aug	2022	Soy	Soy	399.6	3.1	3.8	1.2	1	0	0	0	0	0	0	0	0	0	0	0	0	0	0	0	0	3	0	0	0	1	5	0	0	0	0	0	0	0	0
B	C	3	9.1	Field_9.1m	B-SO	Aug	2022	Soy	Soy	399.6	3.1	3.8	1.2	1	1	0	0	1	0	0	0	0	0	0	0	0	0	1	0	0	9	0	0	0	1	1	0	0	0	0	0	0	0	0
C	A	2	1.5	Field_1.5m	C-NO	Aug	2022	Corn	Corn	785.5	8.8	5.8	0.7	0.8	0	1	2	7	0	0	0	0	1	0	3	1	0	1	0	0	27	0	1	0	0	39	0	0	0	0	0	0	2	1
C	A	3	9.1	Field_9.1m	C-NO	Aug	2022	Corn	Corn	785.5	8.8	5.8	0.7	0.8	0	1	0	7	0	0	0	0	0	0	1	0	0	4	0	0	87	0	0	0	1	26	0	0	0	0	0	0	1	1
C	B	1	0	Ditch	C-NO	Aug	2022	Corn	Ditch	785.5	9.2	6.2	1	1.2	0	16	3	3	0	0	0	0	4	0	4	0	0	3	0	0	9	0	0	0	1	14	0	0	0	0	0	3	3	0
C	B	2	1.5	Field_1.5m	C-NO	Aug	2022	Corn	Corn	785.5	9.2	6.2	1	1.2	0	3	1	7	0	0	1	0	1	0	0	0	0	3	0	0	14	0	0	0	0	36	0	0	0	0	0	0	0	1
C	B	3	9.1	Field_9.1m	C-NO	Aug	2022	Corn	Corn	785.5	9.2	6.2	1	1.2	0	0	1	11	0	0	2	0	0	0	0	0	0	14	0	0	34	0	0	0	0	11	0	0	0	0	0	0	0	0
C	C	1	0	Ditch	C-NO	Aug	2022	Corn	Ditch	785.5	8.5	6.4	1.1	0.7	0	0	0	0	0	0	0	0	0	0	0	0	0	0	0	0	0	0	0	0	0	27	0	0	0	0	0	0	0	0
C	C	2	1.5	Field_1.5m	C-NO	Aug	2022	Corn	Corn	785.5	8.5	6.4	1.1	0.7	0	1	2	10	0	0	0	0	0	0	0	0	0	9	0	0	37	0	0	0	0	58	0	0	0	0	0	0	1	1
C	C	3	9.1	Field_9.1m	C-NO	Aug	2022	Corn	Corn	785.5	8.5	6.4	1.1	0.7	0	0	3	6	0	0	5	0	0	0	1	0	0	6	0	0	189	0	0	0	1	15	0	0	0	0	0	0	1	1
C	A	2	1.5	Field_1.5m	C-SO	Aug	2022	Corn	Corn	785.5	1.6	5.6	0.4	0.8	0	0	6	4	1	0	1	0	0	0	3	0	0	19	0	0	67	0	0	0	5	41	0	0	0	0	0	0	2	0
C	A	3	9.1	Field_9.1m	C-SO	Aug	2022	Corn	Corn	785.5	1.6	5.6	0.4	0.8	0	0	0	0	0	0	0	0	0	0	0	0	0	0	0	0	0	0	0	0	0	0	0	0	0	0	0	1	0	0
C	B	1	0	Ditch	C-SO	Aug	2022	Corn	Ditch	785.5	1.4	5.3	0.9	1.2	0	0	0	24	0	0	7	0	1	0	1	0	0	2	0	0	10	0	0	0	1	13	0	0	0	0	0	0	0	0
C	B	2	1.5	Field_1.5m	C-SO	Aug	2022	Corn	Corn	785.5	1.4	5.3	0.9	1.2	0	2	1	8	1	0	2	0	1	0	1	0	0	6	0	0	85	0	0	0	0	25	0	0	0	0	0	0	3	0
C	B	3	9.1	Field_9.1m	C-SO	Aug	2022	Corn	Corn	785.5	1.4	5.3	0.9	1.2	0	1	1	11	0	0	0	0	0	0	0	0	0	4	0	0	129	0	0	0	1	21	0	0	0	0	0	0	1	0
C	C	1	0	Ditch	C-SO	Aug	2022	Corn	Ditch	785.5	0.8	6.5	0.4	1.7	0	0	2	6	0	0	1	0	1	0	1	0	0	1	0	0	4	0	0	0	2	5	0	0	0	0	0	0	0	0
C	C	2	1.5	Field_1.5m	C-SO	Aug	2022	Corn	Corn	785.5	0.8	6.5	0.4	1.7	0	2	3	6	0	0	2	0	0	0	0	0	0	10	0	0	54	0	0	0	1	25	0	0	0	0	0	1	0	0
C	C	3	9.1	Field_9.1m	C-SO	Aug	2022	Corn	Corn	785.5	0.8	6.5	0.4	1.7	0	2	2	7	0	0	2	0	0	0	0	0	0	3	0	0	133	0	0	0	1	21	0	0	0	0	0	1	4	0
D	A	1	0	Ditch	D-EA	Aug	2022	Soy	Ditch	192	2.7	4	0.5	1.7	0	12	0	8	0	0	0	0	0	0	5	0	1	6	0	0	12	0	3	0	3	8	0	0	0	0	0	1	41	1
D	A	2	1.5	Field_1.5m	D-EA	Aug	2022	Soy	Soy	192	2.7	4	0.5	1.7	0	0	0	6	0	0	0	0	0	0	0	0	0	0	0	0	25	0	0	0	0	4	0	0	0	0	0	0	0	0
D	A	3	9.1	Field_9.1m	D-EA	Aug	2022	Soy	Soy	192	2.7	4	0.5	1.7	0	0	0	5	0	0	0	0	0	0	0	0	0	0	0	0	12	0	0	0	0	3	0	0	0	0	0	0	0	0
D	B	1	0	Ditch	D-EA	Aug	2022	Soy	Ditch	192	2.8	3.4	0.5	1.3	0	0	1	6	0	0	2	0	2	0	9	0	0	6	0	0	7	0	4	0	1	25	0	0	0	0	0	0	21	0
D	B	2	1.5	Field_1.5m	D-EA	Aug	2022	Soy	Soy	192	2.8	3.4	0.5	1.3	0	0	0	2	0	0	0	0	0	0	1	0	0	2	1	0	23	0	0	0	0	6	0	0	0	0	0	0	0	0
D	B	3	9.1	Field_9.1m	D-EA	Aug	2022	Soy	Soy	192	2.8	3.4	0.5	1.3	0	0	0	2	0	0	0	0	0	0	0	0	0	0	0	0	16	0	0	0	0	6	0	0	0	0	0	0	0	0
D	C	1	0	Ditch	D-EA	Aug	2022	Soy	Ditch	192	3.3	3.8	0.4	1.6	0	0	1	1	0	0	0	0	0	0	10	0	0	8	0	0	3	0	5	0	1	12	0	0	0	0	0	0	27	0
D	C	2	1.5	Field_1.5m	D-EA	Aug	2022	Soy	Soy	192	3.3	3.8	0.4	1.6	0	0	1	6	0	0	0	0	0	0	0	0	0	2	0	0	29	0	0	0	0	14	0	0	0	0	0	0	4	0
D	C	3	9.1	Field_9.1m	D-EA	Aug	2022	Soy	Soy	192	3.3	3.8	0.4	1.6	0	0	0	7	0	0	0	0	0	0	0	0	0	0	0	0	18	0	0	0	0	7	0	0	0	0	0	0	0	0
D	A	1	0	Ditch	D-WE	Aug	2022	Soy	Ditch	192	2.8	4.5	0.4	2.4	0	0	0	8	1	0	1	0	1	0	0	4	0	0	0	0	11	0	5	0	3	11	0	0	0	0	0	0	32	0
D	A	2	1.5	Field_1.5m	D-WE	Aug	2022	Soy	Soy	192	2.8	4.5	0.4	2.4	4	1	0	3	0	0	1	0	0	0	0	0	0	2	0	0	29	0	0	0	1	8	0	0	0	0	0	0	6	0
D	A	3	9.1	Field_9.1m	D-WE	Aug	2022	Soy	Soy	192	2.8	4.5	0.4	2.4	0	0	0	3	0	0	0	0	0	0	1	0	0	1	0	0	23	0	0	0	0	5	0	0	0	0	0	0	0	0
D	B	1	0	Ditch	D-WE	Aug	2022	Soy	Ditch	192	3	4.1	0.4	1.5	0	0	1	4	0	0	1	0	0	0	1	0	0	7	0	0	5	0	2	0	0	5	0	0	0	0	0	0	10	0
D	B	2	1.5	Field_1.5m	D-WE	Aug	2022	Soy	Soy	192	3	4.1	0.4	1.5	0	0	0	26	0	0	0	0	0	0	1	0	0	0	0	0	17	0	0	0	0	5	0	0	0	0	0	0	3	0
D	B	3	9.1	Field_9.1m	D-WE	Aug	2022	Soy	Soy	192	3	4.1	0.4	1.5	0	1	0	0	0	0	0	0	0	0	0	0	0	0	0	0	14	0	0	0	0	5	0	0	0	0	0	0	2	0
D	C	1	0	Ditch	D-WE	Aug	2022	Soy	Ditch	192	2.6	4	0.4	1.2	1	0	0	4	0	0	0	0	0	0	0	0	3	11	0	0	9	0	2	0	1	38	0	0	0	0	0	0	17	0
D	C	2	1.5	Field_1.5m	D-WE	Aug	2022	Soy	Soy	192	2.6	4	0.4	1.2	0	0	1	5	0	0	0	0	0	0	1	0	0	0	0	0	19	0	0	0	0	7	0	0	0	0	0	0	14	0
D	C	3	9.1	Field_9.1m	D-WE	Aug	2022	Soy	Soy	192	2.6	4	0.4	1.2	0	0	0	6	0	0	0	0	0	0	0	0	0	1	0	0	12	0	0	0	0	5	0	0	0	0	0	0	2	1
E	A	1	0	Ditch	E-SO	Jun	2023	Soy	Ditch	218	0.4	4.2	0.9	0.9	4	0	5	1	0	0	0	0	0	0	0	0	0	2	0	0	5	0	13	0	5	11	0	0	0	0	0	0	14	0
E	A	2	1.5	Field_1.5m	E-SO	Jun	2023	Soy	Soy	218	0.4	4.2	0.9	0.9	9	1	3	1	0	0	0	0	0	0	0	0	0	0	0	0	5	0	1	0	2	15	0	0	0	0	0	0	5	1
E	A	3	9.1	Field_9.1m	E-SO	Jun	2023	Soy	Soy	218	0.4	4.2	0.9	0.9	23	0	5	1	0	0	0	0	0	0	0	0	0	4	0	0	6	0	2	0	1	14	0	0	0	0	0	0	0	0
E	B	2	1.5	Field_1.5m	E-SO	Jun	2023	Soy	Soy	218	0.9	4.1	0.7	1.1	8	0	4	1	0	0	0	0	5	0	4	0	0	1	0	1	4	0	2	0	2	25	0	0	0	0	0	0	3	0
E	B	3	9.1	Field_9.1m	E-SO	Jun	2023	Soy	Soy	218	0.9	4.1	0.7	1.1	4	0	1	0	0	0	0	0	1	0	0	0	0	2	0	0	5	0	0	0	5	15	0	0	0	0	0	0	4	0
E	C	1	0	Ditch	E-SO	Jun	2023	Soy	Ditch	218	0.5	3.2	0.7	1	0	0	1	5	0	0	0	0	0	0	3	0	0	3	0	0	9	0	10	0	2	11	0	0	0	0	0	0	8	0
E	C	2	1.5	Field_1.5m	E-SO	Jun	2023	Soy	Soy	218	0.5	3.2	0.7	1	16	0	2	0	0	0	0	0	1	0	0	0	0	3	1	3	7	0	3	0	4	9	0	0	0	0	0	0	5	1
E	C	3	9.1	Field_9.1m	E-SO	Jun	2023	Soy	Soy	218	0.5	3.2	0.7	1	10	0	2	1	0	0	0	0	0	0	0	0	0	2	0	0	9	0	0	0	1	12	0	0	0	0	0	0	2	0
E	A	1	0	Ditch	E-NO	Jun	2023	Soy	Ditch	212	0.4	3.9	0.6	1	0	2	1	3	0	0	0	1	1	0	3	0	0	0	0	0	5	0	19	0	12	12	0	0	0	0	0	0	3	1
E	A	2	1.5	Field_1.5m	E-NO	Jun	2023	Soy	Soy	212	0.4	3.9	0.6	1	3	0	6	1	0	0	0	0	1	0	3	0	0	3	0	0	9	0	5	0	0	10	0	0	0	0	0	0	7	0
E	A	3	9.1	Field_9.1m	E-NO	Jun	2023	Soy	Soy	212	0.4	3.9	0.6	1	2	0	5	0	0	0	0	0	0	0	1	0	0	0	0	0	8	0	5	0	2	10	0	0	0	0	0	0	1	0
E	B	1	0	Ditch	E-NO	Jun	2023	Soy	Ditch	212	0.1	3.9	0.5	1.3	2	0	0	6	0	0	0	1	0	0	2	0	0	2	1	0	12	0	7	0	2	14	0	0	0	0	0	0	6	0
E	B	2	1.5	Field_1.5m	E-NO	Jun	2023	Soy	Soy	212	0.1	3.9	0.5	1.3	2	0	2	0	0	0	1	0	0	0	3	0	0	2	0	1	5	0	3	0	1	9	0	0	0	0	0	0	5	0
E	B	3	9.1	Field_9.1m	E-NO	Jun	2023	Soy	Soy	212	0.1	3.9	0.5	1.3	4	0	3	0	0	0	0	0	1	0	0	0	0	1	0	0	9	0	1	0	4	11	0	0	0	0	0	0	1	0
E	C	1	0	Ditch	E-NO	Jun	2023	Soy	Ditch	212	0.2	3.5	0.7	1.1	4	0	1	1	0	0	0	0	0	0	6	0	0	5	0	1	3	0	3	0	1	8	0	0	0	0	0	0	9	0
E	C	2	1.5	Field_1.5m	E-NO	Jun	2023	Soy	Soy	212	0.2	3.5	0.7	1.1	10	0	0	1	0	0	0	0	0	0	2	0	0	2	0	0	3	0	4	0	1	8	0	0	0	0	0	0	3	0
E	C	3	9.1	Field_9.1m	E-NO	Jun	2023	Soy	Soy	212	0.2	3.5	0.7	1.1	5	0	1	0	0	0	0	0	0	0	3	1	0	0	0	0	18	0	5	0	14	10	0	0	0	0	0	0	2	0
A	A	1	0	Ditch	A-NO	Jun	2023	Corn	Ditch	385	1.7	5.3	0.9	2.2	0	0	0	1	0	0	0	0	0	0	5	0	0	22	0	0	6	0	0	0	1	4	0	0	0	0	0	0	1	0
A	A	2	1.5	Field_1.5m	A-NO	Jun	2023	Corn	Corn	385	1.7	5.3	0.9	2.2	0	0	0	0	0	0	0	0	0	0	1	0	0	0	0	0	2	0	0	0	0	2	0	0	0	0	0	0	1	0
A	A	3	9.1	Field_9.1m	A-NO	Jun	2023	Corn	Corn	385	1.7	5.3	0.9	2.2	1	2	3	3	0	0	0	0	0	0	2	0	0	10	0	0	7	0	0	0	2	3	0	0	0	0	0	0	1	0
A	B	1	0	Ditch	A-NO	Jun	2023	Corn	Ditch	385	2.1	5	1	1.9	3	0	0	1	0	0	0	0	0	0	4	1	0	8	0	0	8	0	3	0	1	5	0	0	0	0	0	0	4	0
A	B	2	1.5	Field_1.5m	A-NO	Jun	2023	Corn	Corn	385	2.1	5	1	1.9	0	0	1	8	0	0	0	0	0	0	0	0	0	4	0	0	5	0	0	0	0	7	0	0	0	0	0	0	2	0
A	B	3	9.1	Field_9.1m	A-NO	Jun	2023	Corn	Corn	385	2.1	5	1	1.9	0	0	1	0	0	0	0	0	0	0	0	0	0	0	0	0	2	0	0	0	1	2	0	0	0	0	0	0	0	0
A	C	1	0	Ditch	A-NO	Jun	2023	Corn	Ditch	385	2.2	4.4	1.3	1.6	1	1	0	2	0	0	0	0	1	0	1	0	0	25	0	0	8	0	0	0	1	5	0	0	0	0	0	0	4	0
A	C	2	1.5	Field_1.5m	A-NO	Jun	2023	Corn	Corn	385	2.2	4.4	1.3	1.6	0	0	1	6	0	0	0	0	0	0	2	0	0	3	0	0	6	0	0	0	0	10	0	0	0	0	0	0	1	0
A	C	3	9.1	Field_9.1m	A-NO	Jun	2023	Corn	Corn	385	2.2	4.4	1.3	1.6	1	0	1	1	0	0	1	0	0	0	0	0	0	2	0	0	7	0	0	0	0	4	0	0	0	0	0	0	0	0
A	A	1	0	Ditch	A-SO	Jun	2023	Corn	Ditch	430	0.8	3.7	0.7	1.8	2	0	0	4	0	0	0	0	0	0	3	0	0	36	0	0	7	0	1	0	0	5	0	0	0	0	0	0	6	0
A	A	2	1.5	Field_1.5m	A-SO	Jun	2023	Corn	Corn	430	0.8	3.7	0.7	1.8	0	0	1	3	0	0	0	0	0	0	1	0	0	5	0	0	6	0	1	0	0	10	0	0	0	0	0	0	2	0
A	A	3	9.1	Field_9.1m	A-SO	Jun	2023	Corn	Corn	430	0.8	3.7	0.7	1.8	0	0	0	1	0	0	0	0	0	0	1	0	0	1	0	0	7	0	0	0	0	2	0	0	0	0	0	0	0	0
A	B	1	0	Ditch	A-SO	Jun	2023	Corn	Ditch	430	0.9	3.6	0.6	1.8	6	5	0	4	0	0	0	0	0	0	1	0	0	9	0	0	5	0	3	0	4	2	0	0	0	0	0	0	1	0
A	B	2	1.5	Field_1.5m	A-SO	Jun	2023	Corn	Corn	430	0.9	3.6	0.6	1.8	0	0	0	6	0	0	0	0	0	0	2	0	0	1	0	0	3	0	1	0	0	4	0	0	0	0	0	0	1	0
A	B	3	9.1	Field_9.1m	A-SO	Jun	2023	Corn	Corn	430	0.9	3.6	0.6	1.8	0	0	0	6	0	0	0	0	0	0	0	0	0	2	0	0	2	0	1	0	2	6	0	0	0	0	0	0	1	0
A	C	1	0	Ditch	A-SO	Jun	2023	Corn	Ditch	430	1.1	3.6	0.3	1.7	1	1	1	2	0	0	0	0	1	0	0	1	1	20	0	0	0	0	0	0	0	3	0	0	0	0	0	0	1	0
A	C	3	9.1	Field_9.1m	A-SO	Jun	2023	Corn	Corn	430	1.1	3.6	0.3	1.7	0	0	0	4	0	0	0	0	0	0	0	0	0	0	0	0	3	0	0	0	1	1	0	0	0	0	0	0	0	0
B	A	1	0	Ditch	B-NO	Jun	2023	Corn	Ditch	320.9	1.9	5.8	1.4	1.6	8	0	3	4	0	0	1	0	31	0	6	0	0	3	0	0	8	0	1	0	0	3	0	0	0	0	1	0	13	0
B	A	2	1.5	Field_1.5m	B-NO	Jun	2023	Corn	Corn	320.9	1.9	5.8	1.4	1.6	1	0	1	6	0	0	0	0	0	0	0	0	0	2	0	0	5	0	0	0	3	21	0	0	0	0	0	0	0	0
B	A	3	9.1	Field_9.1m	B-NO	Jun	2023	Corn	Corn	320.9	1.9	5.8	1.4	1.6	5	0	2	2	0	0	0	0	1	0	0	0	0	3	0	0	4	0	0	0	0	6	0	0	0	0	0	0	1	0
B	B	1	0	Ditch	B-NO	Jun	2023	Corn	Ditch	320.9	2.1	6.1	1.5	1.5	5	0	0	4	0	0	0	0	14	0	1	0	0	1	0	0	3	0	2	0	1	4	0	0	0	0	0	0	3	0
B	B	2	1.5	Field_1.5m	B-NO	Jun	2023	Corn	Corn	320.9	2.1	6.1	1.5	1.5	5	0	0	2	0	0	0	0	2	0	1	0	0	1	0	0	2	0	1	0	0	2	0	0	0	0	0	0	0	0
B	B	3	9.1	Field_9.1m	B-NO	Jun	2023	Corn	Corn	320.9	2.1	6.1	1.5	1.5	2	0	2	6	0	0	1	0	3	0	1	0	0	4	0	0	0	0	1	0	1	7	0	0	0	0	0	0	1	0
B	C	1	0	Ditch	B-NO	Jun	2023	Corn	Ditch	320.9	2.2	6.4	0.7	1	1	0	1	1	0	0	1	0	12	0	1	0	0	2	1	0	7	0	0	0	0	3	0	0	0	0	0	0	7	0
B	C	2	1.5	Field_1.5m	B-NO	Jun	2023	Corn	Corn	320.9	2.2	6.4	0.7	1	1	0	0	3	0	0	0	0	1	0	0	0	0	0	0	0	0	0	1	0	0	14	0	0	0	0	0	0	0	0
B	C	3	9.1	Field_9.1m	B-NO	Jun	2023	Corn	Corn	320.9	2.2	6.4	0.7	1	6	0	3	0	0	0	1	0	2	0	1	0	0	2	0	0	2	0	1	0	0	2	0	0	0	0	0	0	1	0
B	A	1	0	Ditch	B-SO	Jun	2023	Corn	Ditch	399.6	2.4	5.9	0.7	1.5	4	0	2	2	0	0	0	0	0	0	8	0	0	3	0	0	24	0	4	0	1	12	0	0	0	0	0	0	16	0
B	A	2	1.5	Field_1.5m	B-SO	Jun	2023	Corn	Corn	399.6	2.4	5.9	0.7	1.5	2	0	2	2	0	0	0	0	5	0	1	0	0	1	0	0	4	0	0	0	0	1	0	0	0	0	0	0	0	0
B	A	3	9.1	Field_9.1m	B-SO	Jun	2023	Corn	Corn	399.6	2.4	5.9	0.7	1.5	2	0	2	4	0	0	0	0	3	0	1	0	0	3	0	0	11	0	2	0	0	9	0	0	0	0	0	0	1	0
B	B	1	0	Ditch	B-SO	Jun	2023	Corn	Ditch	399.6	3.8	4.3	0.9	1	4	0	3	3	0	0	0	0	6	0	2	0	0	3	1	0	2	0	0	0	0	1	0	0	0	0	0	0	8	0
B	B	2	1.5	Field_1.5m	B-SO	Jun	2023	Corn	Corn	399.6	3.8	4.3	0.9	1	4	0	0	2	0	0	0	0	2	0	1	0	0	0	0	0	2	0	2	0	0	4	0	0	0	0	0	0	0	0
B	B	3	9.1	Field_9.1m	B-SO	Jun	2023	Corn	Corn	399.6	3.8	4.3	0.9	1	4	0	0	1	0	0	0	0	1	0	2	0	0	0	0	0	0	0	1	0	0	5	0	0	0	0	0	0	2	0
B	C	1	0	Ditch	B-SO	Jun	2023	Corn	Ditch	399.6	3.1	3.8	1.2	1	12	1	2	1	0	0	0	0	3	0	6	0	0	4	0	0	2	0	3	0	1	8	0	0	0	0	0	0	5	0
B	C	2	1.5	Field_1.5m	B-SO	Jun	2023	Corn	Corn	399.6	3.1	3.8	1.2	1	2	0	2	1	0	0	0	0	0	0	0	0	0	0	0	0	3	0	1	0	0	4	0	0	1	0	0	0	0	0
B	C	3	9.1	Field_9.1m	B-SO	Jun	2023	Corn	Corn	399.6	3.1	3.8	1.2	1	3	0	2	4	0	0	1	0	4	0	4	0	0	9	0	0	6	0	0	0	0	11	0	0	0	0	0	0	0	0
C	A	1	0	Ditch	C-NO	Jun	2023	Soy	Ditch	785.5	8.8	5.8	0.7	0.8	10	0	10	15	0	0	0	0	0	0	1	0	0	14	2	1	6	0	13	0	4	32	0	0	0	0	0	0	2	0
C	A	2	1.5	Field_1.5m	C-NO	Jun	2023	Soy	Soy	785.5	8.8	5.8	0.7	0.8	2	0	5	17	0	0	1	0	2	0	2	1	0	2	2	0	7	0	1	0	3	15	0	0	0	0	0	0	1	0
C	A	3	9.1	Field_9.1m	C-NO	Jun	2023	Soy	Soy	785.5	8.8	5.8	0.7	0.8	2	0	2	14	0	0	0	0	1	0	0	0	0	2	0	0	1	0	0	0	0	7	0	0	0	0	0	0	0	0
C	B	1	0	Ditch	C-NO	Jun	2023	Soy	Ditch	785.5	9.2	6.2	1	1.2	0	1	8	21	1	0	2	0	0	0	0	0	0	22	4	1	6	0	23	0	1	39	0	0	0	0	0	0	4	0
C	B	2	1.5	Field_1.5m	C-NO	Jun	2023	Soy	Soy	785.5	9.2	6.2	1	1.2	1	0	3	41	0	0	0	0	1	0	3	0	0	2	0	0	5	0	1	0	0	20	0	0	0	0	0	0	0	0
C	B	3	9.1	Field_9.1m	C-NO	Jun	2023	Soy	Soy	785.5	9.2	6.2	1	1.2	3	0	3	24	0	0	0	0	0	0	0	0	0	0	0	0	3	0	0	0	2	14	0	0	0	0	0	0	0	0
C	C	1	0	Ditch	C-NO	Jun	2023	Soy	Ditch	785.5	8.5	6.4	1.1	0.7	30	3	4	30	0	0	1	0	6	0	2	0	0	16	7	4	6	0	3	0	1	25	0	0	2	0	0	0	1	0
C	C	2	1.5	Field_1.5m	C-NO	Jun	2023	Soy	Soy	785.5	8.5	6.4	1.1	0.7	2	0	1	8	0	0	1	0	1	0	0	0	0	2	0	0	1	0	1	0	4	11	0	0	0	0	0	0	0	0
C	C	3	9.1	Field_9.1m	C-NO	Jun	2023	Soy	Soy	785.5	8.5	6.4	1.1	0.7	1	0	1	13	0	0	0	0	1	0	0	0	0	1	0	0	1	0	1	0	0	3	0	0	0	0	0	0	0	0
C	A	1	0	Ditch	C-SO	Jun	2023	Soy	Ditch	785.5	1.6	5.6	0.4	0.8	1	0	1	9	0	0	1	0	1	0	4	0	0	8	3	1	8	0	0	0	2	25	0	0	0	0	0	0	1	0
C	A	2	1.5	Field_1.5m	C-SO	Jun	2023	Soy	Soy	785.5	1.6	5.6	0.4	0.8	4	1	3	13	0	0	0	0	0	0	0	0	0	1	2	0	5	1	1	0	4	8	0	0	0	0	0	0	0	0
C	A	3	9.1	Field_9.1m	C-SO	Jun	2023	Soy	Soy	785.5	1.6	5.6	0.4	0.8	0	1	1	62	0	0	0	0	0	0	0	0	1	0	0	0	7	0	0	0	0	13	0	0	0	0	0	0	0	1
C	B	1	0	Ditch	C-SO	Jun	2023	Soy	Ditch	785.5	1.4	5.3	0.9	1.2	5	0	3	5	0	0	0	0	11	0	1	0	0	6	6	0	1	0	4	0	1	12	0	0	0	0	0	0	0	0
C	B	2	1.5	Field_1.5m	C-SO	Jun	2023	Soy	Soy	785.5	1.4	5.3	0.9	1.2	1	0	3	12	0	0	2	0	3	0	1	0	0	1	0	0	4	1	1	0	14	15	0	0	0	0	0	0	0	0
C	B	3	9.1	Field_9.1m	C-SO	Jun	2023	Soy	Soy	785.5	1.4	5.3	0.9	1.2	1	0	0	11	0	0	1	0	1	0	0	0	0	3	1	0	1	0	0	0	1	5	0	0	0	0	0	0	0	0
C	C	1	0	Ditch	C-SO	Jun	2023	Soy	Ditch	785.5	0.8	6.5	0.4	1.7	6	1	0	11	0	0	0	0	9	0	3	0	0	1	2	2	3	0	2	0	2	17	0	0	0	0	0	0	0	0
C	C	2	1.5	Field_1.5m	C-SO	Jun	2023	Soy	Soy	785.5	0.8	6.5	0.4	1.7	3	0	2	13	0	0	2	0	3	0	0	0	0	2	0	2	3	1	3	0	3	10	0	0	0	0	0	0	0	0
C	C	3	9.1	Field_9.1m	C-SO	Jun	2023	Soy	Soy	785.5	0.8	6.5	0.4	1.7	0	1	2	18	0	0	1	0	2	0	0	0	0	0	1	1	4	1	0	0	1	11	0	0	0	0	0	0	1	0
D	A	1	0	Ditch	D-EA	Jun	2023	Corn	Ditch	192	2.7	4	0.5	1.7	5	0	0	6	0	0	0	0	1	0	3	0	0	13	0	0	10	0	4	0	3	12	0	0	0	0	0	0	37	0
D	A	2	1.5	Field_1.5m	D-EA	Jun	2023	Corn	Corn	192	2.7	4	0.5	1.7	0	0	1	1	0	0	0	0	0	0	0	0	0	32	0	0	6	0	3	0	0	13	0	0	0	0	0	1	0	0
D	A	3	9.1	Field_9.1m	D-EA	Jun	2023	Corn	Corn	192	2.7	4	0.5	1.7	6	0	0	0	0	0	1	0	0	0	0	0	0	0	0	0	11	0	1	0	0	2	0	0	0	0	0	0	1	0
D	B	1	0	Ditch	D-EA	Jun	2023	Corn	Ditch	192	2.8	3.4	0.5	1.3	56	0	1	5	0	0	0	0	1	0	0	0	0	13	0	2	10	0	3	0	1	11	0	0	0	0	0	0	54	0
D	B	2	1.5	Field_1.5m	D-EA	Jun	2023	Corn	Corn	192	2.8	3.4	0.5	1.3	2	0	3	3	0	0	1	0	0	0	0	0	0	112	0	0	4	0	2	0	1	30	0	0	0	0	0	0	6	0
D	B	3	9.1	Field_9.1m	D-EA	Jun	2023	Corn	Corn	192	2.8	3.4	0.5	1.3	3	0	1	1	0	0	1	0	0	0	1	0	0	0	0	0	11	0	0	0	0	2	0	0	0	0	0	0	0	0
D	C	1	0	Ditch	D-EA	Jun	2023	Corn	Ditch	192	3.3	3.8	0.4	1.6	4	0	2	1	0	0	3	0	2	0	2	0	1	13	0	0	10	0	1	0	1	15	0	0	0	0	0	0	0	0
D	C	2	1.5	Field_1.5m	D-EA	Jun	2023	Corn	Corn	192	3.3	3.8	0.4	1.6	3	0	1	0	0	0	0	0	1	0	2	0	0	4	0	0	5	0	1	0	1	3	0	0	0	0	0	1	0	0
D	C	3	9.1	Field_9.1m	D-EA	Jun	2023	Corn	Corn	192	3.3	3.8	0.4	1.6	4	0	0	1	0	0	1	0	2	0	0	0	0	0	0	0	8	0	0	0	0	2	0	0	0	0	0	0	2	0
D	A	1	0	Ditch	D-WE	Jun	2023	Corn	Ditch	192	2.8	4.5	0.4	2.4	6	0	0	2	0	0	0	0	0	0	2	1	0	6	0	0	5	0	2	0	4	3	0	0	0	0	0	0	25	0
D	A	2	1.5	Field_1.5m	D-WE	Jun	2023	Corn	Corn	192	2.8	4.5	0.4	2.4	3	0	0	2	0	0	0	0	0	0	1	0	0	4	0	0	4	0	2	0	0	0	0	0	0	0	0	0	4	0
D	A	3	9.1	Field_9.1m	D-WE	Jun	2023	Corn	Corn	192	2.8	4.5	0.4	2.4	3	0	0	0	0	0	2	0	0	0	0	0	0	1	0	0	3	0	0	0	0	1	0	0	0	0	0	0	4	0
D	B	1	0	Ditch	D-WE	Jun	2023	Corn	Ditch	192	3	4.1	0.4	1.5	4	1	1	3	0	0	0	0	0	0	5	0	1	13	0	0	9	0	8	0	1	4	0	0	0	0	0	0	2	0
D	B	2	1.5	Field_1.5m	D-WE	Jun	2023	Corn	Corn	192	3	4.1	0.4	1.5	20	0	0	2	0	0	0	0	1	0	0	0	0	50	0	0	8	0	0	0	0	33	0	0	0	0	0	0	6	0
D	B	3	9.1	Field_9.1m	D-WE	Jun	2023	Corn	Corn	192	3	4.1	0.4	1.5	2	0	2	1	0	0	2	0	0	0	0	0	0	1	0	0	1	0	0	0	0	1	0	0	0	0	0	0	1	0
D	C	1	0	Ditch	D-WE	Jun	2023	Corn	Ditch	192	2.6	4	0.4	1.2	8	0	1	2	0	0	0	0	0	0	7	1	1	14	0	1	9	0	4	0	2	11	0	0	0	0	0	0	8	0
D	C	2	1.5	Field_1.5m	D-WE	Jun	2023	Corn	Corn	192	2.6	4	0.4	1.2	0	0	1	1	0	0	0	0	1	0	1	0	0	3	0	0	5	0	1	0	0	2	0	0	0	0	0	0	0	0
D	C	3	9.1	Field_9.1m	D-WE	Jun	2023	Corn	Corn	192	2.6	4	0.4	1.2	2	0	0	0	0	0	0	0	0	0	0	0	0	2	0	0	3	0	1	0	0	2	0	0	0	0	0	0	1	0
A	A	1	0	Ditch	A-NO	Jul	2023	Corn	Ditch	385	1.7	5.3	0.9	2.2	0	0	0	1	0	0	0	0	0	0	5	0	0	22	0	0	6	0	0	0	1	4	0	0	0	0	0	0	1	0
A	A	2	1.5	Field_1.5m	A-NO	Jul	2023	Corn	Corn	385	1.7	5.3	0.9	2.2	0	0	0	0	0	0	0	0	0	0	1	0	0	0	0	0	2	0	0	0	0	2	0	0	0	0	0	0	1	0
A	A	3	9.1	Field_9.1m	A-NO	Jul	2023	Corn	Corn	385	1.7	5.3	0.9	2.2	1	2	3	3	0	0	0	0	0	0	2	0	0	10	0	0	7	0	0	0	1	3	0	0	0	0	0	0	1	0
A	B	1	0	Ditch	A-NO	Jul	2023	Corn	Ditch	385	2.1	5	1	1.9	3	0	0	1	0	0	0	0	0	0	4	1	0	8	0	0	8	0	3	0	1	5	0	0	0	0	0	0	4	0
A	B	2	1.5	Field_1.5m	A-NO	Jul	2023	Corn	Corn	385	2.1	5	1	1.9	0	0	1	8	0	0	0	0	0	0	0	0	0	4	0	0	6	0	0	0	0	7	0	0	0	0	0	0	2	0
A	B	3	9.1	Field_9.1m	A-NO	Jul	2023	Corn	Corn	385	2.1	5	1	1.9	0	0	1	0	0	0	0	0	0	0	0	0	0	0	0	0	2	0	0	0	1	2	0	0	0	0	0	0	0	0
A	C	1	0	Ditch	A-NO	Jul	2023	Corn	Ditch	385	2.2	4.4	1.3	1.6	1	1	0	2	0	0	0	0	1	0	1	0	0	25	0	0	8	0	0	0	1	5	0	0	0	0	0	0	4	0
A	C	2	1.5	Field_1.5m	A-NO	Jul	2023	Corn	Corn	385	2.2	4.4	1.3	1.6	0	0	1	6	0	0	0	0	0	0	2	0	0	3	0	0	6	0	0	0	0	10	0	0	0	0	0	0	1	0
A	C	3	9.1	Field_9.1m	A-NO	Jul	2023	Corn	Corn	385	2.2	4.4	1.3	1.6	1	0	1	1	0	0	1	0	0	0	0	0	0	2	0	0	8	0	0	0	0	4	0	0	0	0	0	0	0	0
A	A	1	0	Ditch	A-SO	Jul	2023	Corn	Ditch	430	0.8	3.7	0.7	1.8	2	0	0	4	0	0	0	0	0	0	3	0	0	36	0	0	7	0	1	0	0	5	0	0	0	0	0	0	6	0
A	A	2	1.5	Field_1.5m	A-SO	Jul	2023	Corn	Corn	430	0.8	3.7	0.7	1.8	0	0	1	3	0	0	0	0	0	0	1	0	0	5	0	0	6	0	1	0	0	10	0	0	0	0	0	0	2	0
A	A	3	9.1	Field_9.1m	A-SO	Jul	2023	Corn	Corn	430	0.8	3.7	0.7	1.8	0	0	0	1	0	0	0	0	0	0	1	0	0	1	0	0	7	0	0	0	0	2	0	0	0	0	0	0	0	0
A	B	1	0	Ditch	A-SO	Jul	2023	Corn	Ditch	430	0.9	3.6	0.6	1.8	6	5	0	4	0	0	0	0	0	0	1	0	0	9	0	0	5	0	3	0	4	2	0	0	0	0	0	0	1	0
A	B	2	1.5	Field_1.5m	A-SO	Jul	2023	Corn	Corn	430	0.9	3.6	0.6	1.8	0	0	0	6	0	0	0	0	0	0	2	0	0	1	0	0	3	0	1	0	0	4	0	0	0	0	0	0	1	0
A	B	3	9.1	Field_9.1m	A-SO	Jul	2023	Corn	Corn	430	0.9	3.6	0.6	1.8	0	0	0	6	0	0	0	0	0	0	0	0	0	2	0	0	2	0	1	0	2	6	0	0	0	0	0	0	1	0
A	C	1	0	Ditch	A-SO	Jul	2023	Corn	Ditch	430	1.1	3.6	0.3	1.7	1	1	1	2	0	0	0	0	1	0	0	1	1	20	0	0	0	0	0	0	0	3	0	0	0	0	0	0	1	0
A	C	3	9.1	Field_9.1m	A-SO	Jul	2023	Corn	Corn	430	1.1	3.6	0.3	1.7	0	0	0	4	0	0	0	0	0	0	0	0	0	0	0	0	3	0	0	0	1	1	0	0	0	0	0	0	0	0
B	A	1	0	Ditch	B-NO	Jul	2023	Corn	Ditch	320.9	1.9	5.8	1.4	1.6	7	6	0	23	0	0	1	0	6	0	8	0	0	2	0	0	33	0	2	0	1	19	0	0	0	0	0	0	8	0
B	A	2	1.5	Field_1.5m	B-NO	Jul	2023	Corn	Corn	320.9	1.9	5.8	1.4	1.6	6	0	1	7	0	0	1	0	0	0	0	1	0	2	0	0	7	0	0	0	0	6	0	0	0	0	0	0	1	0
B	A	3	9.1	Field_9.1m	B-NO	Jul	2023	Corn	Corn	320.9	1.9	5.8	1.4	1.6	0	0	0	4	0	0	0	0	0	0	1	0	0	1	0	0	0	0	0	0	1	0	0	0	0	0	0	0	0	0
B	B	1	0	Ditch	B-NO	Jul	2023	Corn	Ditch	320.9	2.1	6.1	1.5	1.5	3	0	1	3	0	0	0	0	2	0	5	0	0	5	0	0	8	0	8	0	0	8	0	0	0	0	0	0	4	0
B	B	2	1.5	Field_1.5m	B-NO	Jul	2023	Corn	Corn	320.9	2.1	6.1	1.5	1.5	3	0	0	6	0	0	1	0	0	0	0	0	0	2	0	0	3	0	0	0	0	8	0	0	0	0	0	0	0	0
B	B	3	9.1	Field_9.1m	B-NO	Jul	2023	Corn	Corn	320.9	2.1	6.1	1.5	1.5	2	0	0	5	0	0	0	0	0	0	0	0	0	1	0	0	3	0	0	0	0	9	0	0	0	0	0	0	1	0
B	C	1	0	Ditch	B-NO	Jul	2023	Corn	Ditch	320.9	2.2	6.4	0.7	1	8	0	0	7	1	0	0	0	5	0	2	0	0	7	0	0	4	0	4	0	5	6	0	0	1	0	0	0	6	0
B	C	2	1.5	Field_1.5m	B-NO	Jul	2023	Corn	Corn	320.9	2.2	6.4	0.7	1	0	1	0	5	0	0	0	0	0	0	1	0	0	1	0	0	2	0	0	0	0	5	0	0	0	0	0	0	0	0
B	C	3	9.1	Field_9.1m	B-NO	Jul	2023	Corn	Corn	320.9	2.2	6.4	0.7	1	3	0	0	2	0	0	1	0	0	0	0	0	0	1	0	0	0	0	0	0	0	4	0	0	0	0	0	0	0	0
B	A	1	0	Ditch	B-SO	Jul	2023	Corn	Ditch	399.6	2.4	5.9	0.7	1.5	0	0	0	6	0	0	0	0	0	0	11	0	0	0	0	0	42	0	5	0	0	11	0	0	0	0	0	0	5	0
B	A	2	1.5	Field_1.5m	B-SO	Jul	2023	Corn	Corn	399.6	2.4	5.9	0.7	1.5	5	0	0	2	0	0	0	0	0	0	0	0	0	4	0	0	5	0	0	0	0	7	0	0	0	0	0	0	0	0
B	A	3	9.1	Field_9.1m	B-SO	Jul	2023	Corn	Corn	399.6	2.4	5.9	0.7	1.5	9	0	0	3	0	0	2	0	0	0	1	0	0	5	0	0	5	0	0	0	0	9	0	0	0	0	0	0	0	0
B	B	1	0	Ditch	B-SO	Jul	2023	Corn	Ditch	399.6	3.8	4.3	0.9	1	1	0	0	4	0	0	0	1	0	0	0	0	0	1	0	0	5	0	1	0	6	5	0	0	0	0	0	0	3	0
B	B	2	1.5	Field_1.5m	B-SO	Jul	2023	Corn	Corn	399.6	3.8	4.3	0.9	1	2	0	0	3	0	0	2	0	3	0	2	0	0	2	1	0	5	0	0	0	0	7	0	0	0	0	0	0	2	0
B	B	3	9.1	Field_9.1m	B-SO	Jul	2023	Corn	Corn	399.6	3.8	4.3	0.9	1	2	1	0	2	0	0	1	0	0	0	2	0	0	4	0	0	3	0	0	0	0	8	0	0	0	0	0	0	0	0
B	C	1	0	Ditch	B-SO	Jul	2023	Corn	Ditch	399.6	3.1	3.8	1.2	1	1	1	0	3	0	0	0	0	1	0	5	0	0	4	0	0	4	0	7	0	1	5	0	0	0	0	0	0	10	0
B	C	2	1.5	Field_1.5m	B-SO	Jul	2023	Corn	Corn	399.6	3.1	3.8	1.2	1	4	0	0	5	0	0	0	0	0	0	0	0	0	0	0	0	8	0	0	0	0	4	0	0	0	0	0	0	1	0
B	C	3	9.1	Field_9.1m	B-SO	Jul	2023	Corn	Corn	399.6	3.1	3.8	1.2	1	2	0	1	3	0	0	0	0	0	0	0	0	0	2	0	0	6	0	0	0	0	4	0	0	0	0	0	0	0	0
C	A	1	0	Ditch	C-NO	Jul	2023	Soy	Ditch	785.5	8.8	5.8	0.7	0.8	4	3	2	19	0	0	0	1	1	0	1	0	0	2	1	1	2	0	0	0	1	16	0	0	0	0	0	0	0	0
C	A	2	1.5	Field_1.5m	C-NO	Jul	2023	Soy	Soy	785.5	8.8	5.8	0.7	0.8	18	4	2	50	0	0	0	0	0	0	0	0	0	3	4	0	2	0	0	0	0	5	0	0	1	0	0	0	1	0
C	A	3	9.1	Field_9.1m	C-NO	Jul	2023	Soy	Soy	785.5	8.8	5.8	0.7	0.8	3	0	1	16	0	0	0	0	0	0	0	0	0	3	9	0	3	0	0	0	0	3	0	0	0	0	0	0	0	0
C	B	1	0	Ditch	C-NO	Jul	2023	Soy	Ditch	785.5	9.2	6.2	1	1.2	3	1	3	28	0	0	0	0	4	0	4	1	0	1	1	0	7	0	0	0	2	25	0	0	0	0	0	0	2	0
C	B	2	1.5	Field_1.5m	C-NO	Jul	2023	Soy	Soy	785.5	9.2	6.2	1	1.2	2	0	0	18	0	0	0	0	0	0	0	0	0	0	0	0	0	0	0	0	0	5	0	0	0	0	0	0	0	1
C	B	3	9.1	Field_9.1m	C-NO	Jul	2023	Soy	Soy	785.5	9.2	6.2	1	1.2	0	0	0	11	0	0	0	1	0	0	0	0	0	1	0	1	6	0	0	0	0	5	0	0	0	0	0	0	0	0
C	C	1	0	Ditch	C-NO	Jul	2023	Soy	Ditch	785.5	8.5	6.4	1.1	0.7	0	0	1	11	0	0	1	0	1	0	1	0	0	0	1	0	2	0	0	0	1	6	0	0	0	0	0	0	0	0
C	C	2	1.5	Field_1.5m	C-NO	Jul	2023	Soy	Soy	785.5	8.5	6.4	1.1	0.7	0	0	1	46	0	0	0	0	0	0	0	0	0	0	0	0	4	0	0	0	0	3	0	0	0	0	0	0	0	0
C	C	3	9.1	Field_9.1m	C-NO	Jul	2023	Soy	Soy	785.5	8.5	6.4	1.1	0.7	1	0	2	20	0	0	1	0	0	0	0	0	0	0	1	0	2	0	0	0	0	8	0	0	0	0	0	0	0	0
C	A	1	0	Ditch	C-SO	Jul	2023	Soy	Ditch	785.5	1.6	5.6	0.4	0.8	1	1	3	35	0	0	6	0	1	0	0	0	0	4	4	0	10	0	0	0	1	17	0	0	0	0	0	0	1	0
C	A	2	1.5	Field_1.5m	C-SO	Jul	2023	Soy	Soy	785.5	1.6	5.6	0.4	0.8	1	0	2	23	0	0	0	0	0	0	0	0	0	0	1	0	3	0	0	0	0	6	0	0	0	0	0	1	0	0
C	A	3	9.1	Field_9.1m	C-SO	Jul	2023	Soy	Soy	785.5	1.6	5.6	0.4	0.8	8	0	1	81	0	0	3	0	0	0	0	0	0	0	3	0	7	0	0	0	0	13	0	0	0	0	0	0	0	0
C	B	1	0	Ditch	C-SO	Jul	2023	Soy	Ditch	785.5	1.4	5.3	0.9	1.2	4	2	3	61	1	0	1	0	0	0	0	0	0	2	4	1	3	0	0	0	0	17	0	0	0	0	0	0	0	0
C	B	2	1.5	Field_1.5m	C-SO	Jul	2023	Soy	Soy	785.5	1.4	5.3	0.9	1.2	2	0	2	18	0	0	0	0	0	0	0	0	0	1	1	0	1	0	0	0	0	3	0	0	0	0	0	0	0	0
C	B	3	9.1	Field_9.1m	C-SO	Jul	2023	Soy	Soy	785.5	1.4	5.3	0.9	1.2	4	1	0	30	0	0	0	0	0	0	0	0	0	0	0	0	3	0	1	0	0	6	0	0	0	0	0	0	0	0
C	C	1	0	Ditch	C-SO	Jul	2023	Soy	Ditch	785.5	0.8	6.5	0.4	1.7	2	1	1	50	2	0	1	0	1	0	0	0	0	1	1	1	5	0	0	0	1	6	0	0	0	0	0	0	0	0
C	C	2	1.5	Field_1.5m	C-SO	Jul	2023	Soy	Soy	785.5	0.8	6.5	0.4	1.7	1	1	1	20	0	0	1	0	0	0	0	0	0	0	2	0	1	0	0	0	0	0	0	0	0	0	0	0	0	0
C	C	3	9.1	Field_9.1m	C-SO	Jul	2023	Soy	Soy	785.5	0.8	6.5	0.4	1.7	0	0	0	44	0	0	2	0	0	0	0	0	0	0	0	0	0	0	0	0	0	10	0	0	0	0	0	0	0	1
D	A	1	0	Ditch	D-EA	Jul	2023	Corn	Ditch	192	2.7	4	0.5	1.7	7	0	0	6	0	0	0	0	0	0	10	0	0	11	0	0	6	0	4	0	1	29	0	0	0	0	0	1	10	0
D	A	2	1.5	Field_1.5m	D-EA	Jul	2023	Corn	Corn	192	2.7	4	0.5	1.7	1	0	2	1	0	0	0	0	0	0	1	0	0	9	0	0	4	0	1	0	1	1	0	0	0	0	0	0	0	0
D	A	3	9.1	Field_9.1m	D-EA	Jul	2023	Corn	Corn	192	2.7	4	0.5	1.7	0	0	0	4	0	0	2	0	0	0	1	0	0	6	0	0	5	0	0	0	0	5	0	0	0	0	0	0	0	0
D	B	1	0	Ditch	D-EA	Jul	2023	Corn	Ditch	192	2.8	3.4	0.5	1.3	6	1	0	10	0	0	0	0	0	0	9	1	0	31	0	1	7	1	4	0	0	22	0	0	0	0	0	1	23	0
D	B	2	1.5	Field_1.5m	D-EA	Jul	2023	Corn	Corn	192	2.8	3.4	0.5	1.3	1	1	3	2	0	0	1	0	1	0	1	0	0	8	0	0	2	0	1	0	0	7	0	0	0	0	0	0	2	0
D	B	3	9.1	Field_9.1m	D-EA	Jul	2023	Corn	Corn	192	2.8	3.4	0.5	1.3	0	0	0	0	0	0	0	0	0	0	0	0	0	4	0	0	4	0	0	0	0	2	0	0	0	0	0	0	1	0
D	C	1	0	Ditch	D-EA	Jul	2023	Corn	Ditch	192	3.3	3.8	0.4	1.6	12	0	3	2	0	0	3	0	0	0	4	0	0	14	0	0	13	0	3	0	0	12	1	0	0	0	1	1	6	0
D	C	2	1.5	Field_1.5m	D-EA	Jul	2023	Corn	Corn	192	3.3	3.8	0.4	1.6	0	0	1	0	0	0	0	0	0	0	1	0	0	4	0	0	3	0	0	0	0	28	0	0	0	0	0	0	1	0
D	C	3	9.1	Field_9.1m	D-EA	Jul	2023	Corn	Corn	192	3.3	3.8	0.4	1.6	0	1	2	0	0	0	0	0	0	0	0	0	0	5	0	0	4	0	0	0	0	3	0	0	0	0	0	0	1	0
D	A	1	0	Ditch	D-WE	Jul	2023	Corn	Ditch	192	2.8	4.5	0.4	2.4	3	0	0	5	0	0	1	0	0	0	0	1	0	11	1	0	6	0	1	0	2	23	0	0	0	0	0	0	7	0
D	A	2	1.5	Field_1.5m	D-WE	Jul	2023	Corn	Corn	192	2.8	4.5	0.4	2.4	2	0	0	2	0	0	0	0	0	0	0	0	0	4	0	0	6	0	0	0	0	7	0	0	0	0	0	0	1	0
D	A	3	9.1	Field_9.1m	D-WE	Jul	2023	Corn	Corn	192	2.8	4.5	0.4	2.4	1	0	2	1	0	0	1	0	0	0	0	0	0	7	0	0	5	0	0	0	2	2	0	0	0	0	0	0	2	0
D	B	1	0	Ditch	D-WE	Jul	2023	Corn	Ditch	192	3	4.1	0.4	1.5	1	0	1	1	0	0	0	0	0	0	4	0	0	18	0	0	2	0	2	0	2	9	0	0	0	0	0	0	4	0
D	B	2	1.5	Field_1.5m	D-WE	Jul	2023	Corn	Corn	192	3	4.1	0.4	1.5	2	0	4	1	0	0	0	0	0	0	1	0	0	5	0	0	4	0	1	0	0	3	0	0	0	0	0	0	2	0
D	B	3	9.1	Field_9.1m	D-WE	Jul	2023	Corn	Corn	192	3	4.1	0.4	1.5	3	1	1	0	0	0	0	0	0	0	2	0	0	3	0	0	1	0	0	0	0	0	0	0	0	0	0	0	0	0
D	C	1	0	Ditch	D-WE	Jul	2023	Corn	Ditch	192	2.6	4	0.4	1.2	7	0	0	2	0	0	0	0	1	0	2	0	0	6	0	0	2	0	2	0	0	5	0	0	0	0	0	0	2	0
D	C	2	1.5	Field_1.5m	D-WE	Jul	2023	Corn	Corn	192	2.6	4	0.4	1.2	1	1	3	1	0	1	1	0	1	0	0	1	0	8	0	0	2	0	1	0	0	9	0	0	0	0	0	0	3	0
D	C	3	9.1	Field_9.1m	D-WE	Jul	2023	Corn	Corn	192	2.6	4	0.4	1.2	0	0	2	0	0	0	0	0	0	0	1	0	0	11	1	0	1	0	0	0	0	12	0	0	1	0	0	0	2	0
E	A	1	0	Ditch	E-NO	Aug	2023	Soy	Ditch	212	0.4	3.9	0.6	1	2	0	2	3	0	0	0	0	5	0	4	0	0	24	0	0	12	0	2	0	11	8	0	0	0	0	0	0	18	0
E	A	2	1.5	Field_1.5m	E-NO	Aug	2023	Soy	Soy	212	0.4	3.9	0.6	1	2	1	0	5	0	0	0	0	1	0	0	0	0	23	0	0	3	0	2	0	2	4	0	0	0	0	3	0	3	0
E	A	3	9.1	Field_9.1m	E-NO	Aug	2023	Soy	Soy	212	0.4	3.9	0.6	1	0	0	1	1	0	0	0	0	4	0	1	0	0	5	0	0	3	0	1	0	1	2	0	0	0	0	2	0	3	0
E	B	1	0	Ditch	E-NO	Aug	2023	Soy	Ditch	212	0.1	3.9	0.5	1.3	0	0	2	13	0	0	0	0	3	0	1	2	1	30	0	0	12	0	8	0	3	3	0	0	0	0	0	0	8	0
E	B	2	1.5	Field_1.5m	E-NO	Aug	2023	Soy	Soy	212	0.1	3.9	0.5	1.3	1	0	1	5	0	0	0	0	5	0	1	0	0	12	0	0	7	0	0	0	0	3	0	0	0	0	0	0	0	0
E	B	3	9.1	Field_9.1m	E-NO	Aug	2023	Soy	Soy	212	0.1	3.9	0.5	1.3	0	0	0	2	0	0	0	0	6	0	0	0	0	1	0	0	6	0	0	0	0	3	0	0	0	0	2	0	2	0
E	C	1	0	Ditch	E-NO	Aug	2023	Soy	Ditch	212	0.2	3.5	0.7	1.1	2	7	3	11	0	0	0	0	2	0	7	0	0	17	0	0	19	0	31	0	5	12	0	0	0	0	0	0	5	0
E	C	2	1.5	Field_1.5m	E-NO	Aug	2023	Soy	Soy	212	0.2	3.5	0.7	1.1	3	0	1	5	0	0	1	0	9	0	0	0	0	7	0	0	3	0	0	0	0	2	0	0	0	0	0	0	2	0
E	C	3	9.1	Field_9.1m	E-NO	Aug	2023	Soy	Soy	212	0.2	3.5	0.7	1.1	1	0	0	1	0	0	0	0	6	0	0	0	0	3	0	0	4	0	3	0	0	2	0	0	0	0	0	0	4	0
E	A	1	0	Ditch	E-SO	Aug	2023	Soy	Ditch	218	0.4	4.2	0.9	0.9	1	0	2	8	0	0	2	0	5	0	1	0	0	16	0	1	5	0	8	0	5	4	0	0	0	0	0	0	4	0
E	A	2	1.5	Field_1.5m	E-SO	Aug	2023	Soy	Soy	218	0.4	4.2	0.9	0.9	2	0	0	1	0	0	0	0	5	0	1	1	0	0	0	0	8	0	0	0	0	5	0	0	0	0	0	0	3	0
E	A	3	9.1	Field_9.1m	E-SO	Aug	2023	Soy	Soy	218	0.4	4.2	0.9	0.9	2	0	0	3	0	0	0	0	4	0	3	1	0	6	0	0	6	0	1	0	0	4	0	0	0	0	0	0	1	0
E	B	1	0	Ditch	E-SO	Aug	2023	Soy	Ditch	218	0.9	4.1	0.7	1.1	1	0	0	11	0	0	3	0	3	0	4	0	0	13	0	1	8	0	4	0	1	3	0	0	0	0	0	0	5	0
E	B	2	1.5	Field_1.5m	E-SO	Aug	2023	Soy	Soy	218	0.9	4.1	0.7	1.1	0	0	0	4	0	0	0	0	0	0	0	0	0	2	0	0	2	0	1	0	1	3	0	0	0	0	1	0	0	0
E	B	3	9.1	Field_9.1m	E-SO	Aug	2023	Soy	Soy	218	0.9	4.1	0.7	1.1	0	0	0	4	0	0	0	0	5	0	1	0	0	1	0	0	4	0	0	0	0	2	0	0	0	0	0	0	0	0
E	C	1	0	Ditch	E-SO	Aug	2023	Soy	Ditch	218	0.5	3.2	0.7	1	1	0	1	12	0	0	2	0	0	0	2	0	0	23	0	0	18	0	10	0	1	5	0	0	0	0	0	0	6	0
E	C	2	1.5	Field_1.5m	E-SO	Aug	2023	Soy	Soy	218	0.5	3.2	0.7	1	0	0	1	3	0	0	1	0	4	0	0	0	0	2	0	0	6	0	1	0	0	6	0	0	0	0	0	0	4	0
E	C	3	9.1	Field_9.1m	E-SO	Aug	2023	Soy	Soy	218	0.5	3.2	0.7	1	1	0	1	6	0	0	0	0	3	0	0	0	0	3	0	0	4	0	0	0	1	2	0	0	0	0	0	0	0	0
A	A	1	0	Ditch	A-NO	Aug	2023	Corn	Ditch	385	1.7	5.3	0.9	2.2	0	1	2	3	0	0	0	0	1	0	0	0	0	49	0	0	32	0	24	0	1	5	0	0	0	0	0	0	30	0
A	A	2	1.5	Field_1.5m	A-NO	Aug	2023	Corn	Corn	385	1.7	5.3	0.9	2.2	0	0	1	3	0	0	0	0	0	0	1	0	0	31	0	0	45	0	0	0	1	21	0	0	0	0	0	0	4	0
A	A	3	9.1	Field_9.1m	A-NO	Aug	2023	Corn	Corn	385	1.7	5.3	0.9	2.2	0	0	1	1	0	0	0	0	2	0	0	0	0	4	0	0	27	0	0	0	1	6	0	0	0	0	0	0	0	0
A	B	2	1.5	Field_1.5m	A-NO	Aug	2023	Corn	Corn	385	2.1	5	1	1.9	0	1	1	5	0	0	0	0	0	0	4	0	0	10	0	0	74	0	0	0	0	9	0	0	0	0	0	0	2	0
A	B	3	9.1	Field_9.1m	A-NO	Aug	2023	Corn	Corn	385	2.1	5	1	1.9	0	0	3	8	0	0	0	0	1	0	1	0	0	11	0	0	56	0	0	0	0	4	0	0	0	0	0	0	0	0
A	C	1	0	Ditch	A-NO	Aug	2023	Corn	Ditch	385	2.2	4.4	1.3	1.6	0	0	2	6	0	0	1	0	0	0	1	0	0	42	0	0	29	0	3	0	0	10	0	0	0	0	0	0	16	0
A	C	2	1.5	Field_1.5m	A-NO	Aug	2023	Corn	Corn	385	2.2	4.4	1.3	1.6	0	0	1	2	0	0	0	0	0	0	3	0	0	18	0	0	71	0	2	0	0	10	0	0	0	0	0	0	3	0
A	C	3	9.1	Field_9.1m	A-NO	Aug	2023	Corn	Corn	385	2.2	4.4	1.3	1.6	0	0	1	6	0	0	0	0	1	0	3	0	0	2	0	0	36	0	0	0	0	1	0	0	0	0	0	0	4	0
A	A	1	0	Ditch	A-SO	Aug	2023	Corn	Ditch	430	0.8	3.7	0.7	1.8	0	0	1	0	0	0	0	0	0	0	0	0	0	18	0	0	20	0	0	0	0	5	0	0	0	0	0	0	5	0
A	A	2	1.5	Field_1.5m	A-SO	Aug	2023	Corn	Corn	430	0.8	3.7	0.7	1.8	0	0	1	3	0	0	0	0	0	0	1	0	0	10	0	0	28	0	0	0	1	12	0	0	0	0	0	0	1	0
A	A	3	9.1	Field_9.1m	A-SO	Aug	2023	Corn	Corn	430	0.8	3.7	0.7	1.8	0	0	1	1	0	0	0	0	0	0	1	0	0	2	0	0	27	0	0	0	0	4	0	0	0	0	0	0	0	0
A	B	1	0	Ditch	A-SO	Aug	2023	Corn	Ditch	430	0.9	3.6	0.6	1.8	2	0	0	4	0	0	1	0	0	0	0	0	0	11	0	0	27	0	4	0	0	2	0	0	0	0	0	0	3	0
A	B	2	1.5	Field_1.5m	A-SO	Aug	2023	Corn	Corn	430	0.9	3.6	0.6	1.8	0	0	1	1	0	0	0	0	0	0	1	0	0	5	0	0	30	0	0	0	1	12	0	0	0	0	0	0	1	0
A	B	3	9.1	Field_9.1m	A-SO	Aug	2023	Corn	Corn	430	0.9	3.6	0.6	1.8	0	0	1	4	0	0	0	0	0	0	3	0	0	2	0	0	28	0	0	0	0	4	0	0	0	0	0	0	0	0
A	C	1	0	Ditch	A-SO	Aug	2023	Corn	Ditch	430	1.1	3.6	0.3	1.7	3	0	3	3	0	0	0	0	1	0	2	0	0	22	0	0	31	0	7	0	0	12	0	0	0	0	0	0	6	0
A	C	2	1.5	Field_1.5m	A-SO	Aug	2023	Corn	Corn	430	1.1	3.6	0.3	1.7	0	0	1	1	0	0	1	0	0	0	0	0	0	19	0	0	69	0	2	0	0	12	0	0	0	0	0	0	3	0
A	C	3	9.1	Field_9.1m	A-SO	Aug	2023	Corn	Corn	430	1.1	3.6	0.3	1.7	0	0	0	0	0	0	0	0	0	0	2	0	0	6	0	0	18	0	0	0	0	3	0	0	0	0	0	0	0	0
B	A	1	0	Ditch	B-NO	Aug	2023	Corn	Ditch	320.9	1.9	5.8	1.4	1.6	0	0	0	7	0	0	1	0	2	0	0	0	0	1	0	0	20	0	3	0	2	4	0	0	0	0	0	0	2	0
B	A	2	1.5	Field_1.5m	B-NO	Aug	2023	Corn	Corn	320.9	1.9	5.8	1.4	1.6	0	0	1	3	0	0	2	1	0	0	0	0	0	6	0	0	10	0	0	0	0	11	0	0	0	0	0	0	0	0
B	A	3	9.1	Field_9.1m	B-NO	Aug	2023	Corn	Corn	320.9	1.9	5.8	1.4	1.6	0	0	1	3	0	0	2	0	0	0	0	0	0	2	0	0	6	0	0	0	0	5	0	0	0	0	0	0	0	0
B	B	1	0	Ditch	B-NO	Aug	2023	Corn	Ditch	320.9	2.1	6.1	1.5	1.5	1	0	2	3	0	0	1	0	1	0	0	1	0	2	0	0	27	3	14	0	2	13	0	0	0	1	0	0	9	0
B	B	2	1.5	Field_1.5m	B-NO	Aug	2023	Corn	Corn	320.9	2.1	6.1	1.5	1.5	0	0	1	3	0	0	3	0	1	0	0	0	0	4	0	0	11	0	0	0	0	4	0	0	0	0	0	0	0	0
B	B	3	9.1	Field_9.1m	B-NO	Aug	2023	Corn	Corn	320.9	2.1	6.1	1.5	1.5	0	0	2	4	0	0	2	0	0	0	0	0	0	2	0	0	10	0	0	0	2	5	0	0	0	0	0	0	1	0
B	C	1	0	Ditch	B-NO	Aug	2023	Corn	Ditch	320.9	2.2	6.4	0.7	1	1	1	0	2	0	0	1	0	0	0	2	0	0	23	0	0	19	0	6	0	0	19	0	0	0	0	0	0	6	0
B	C	2	1.5	Field_1.5m	B-NO	Aug	2023	Corn	Corn	320.9	2.2	6.4	0.7	1	1	1	2	1	0	0	2	0	0	0	1	0	0	1	0	0	4	0	0	0	0	3	0	0	0	0	0	0	0	0
B	C	3	9.1	Field_9.1m	B-NO	Aug	2023	Corn	Corn	320.9	2.2	6.4	0.7	1	0	1	0	6	0	0	3	0	0	0	0	0	0	5	0	0	6	0	0	0	0	4	0	0	0	0	0	0	0	0
B	A	1	0	Ditch	B-SO	Aug	2023	Corn	Ditch	399.6	2.4	5.9	0.7	1.5	1	0	0	5	0	0	0	0	1	0	3	0	0	4	0	0	22	0	2	0	3	6	0	0	0	0	0	0	5	0
B	A	2	1.5	Field_1.5m	B-SO	Aug	2023	Corn	Corn	399.6	2.4	5.9	0.7	1.5	1	0	1	7	0	0	0	0	0	0	1	0	0	4	0	0	3	0	0	0	0	10	0	0	0	0	0	0	1	0
B	A	3	9.1	Field_9.1m	B-SO	Aug	2023	Corn	Corn	399.6	2.4	5.9	0.7	1.5	0	0	0	3	0	0	0	0	0	0	0	0	0	5	0	0	1	0	0	0	0	3	0	0	0	0	0	0	0	0
B	B	1	0	Ditch	B-SO	Aug	2023	Corn	Ditch	399.6	3.8	4.3	0.9	1	1	0	3	8	0	0	0	0	2	0	5	0	0	5	0	0	25	0	4	0	1	8	0	1	0	0	0	0	4	1
B	B	2	1.5	Field_1.5m	B-SO	Aug	2023	Corn	Corn	399.6	3.8	4.3	0.9	1	0	0	0	4	0	0	0	0	0	0	0	0	0	3	0	0	11	0	0	0	0	7	0	0	0	0	0	0	0	0
B	B	3	9.1	Field_9.1m	B-SO	Aug	2023	Corn	Corn	399.6	3.8	4.3	0.9	1	0	0	0	2	0	0	1	0	0	0	0	0	0	3	0	0	4	0	0	0	0	1	0	0	0	0	0	0	0	0
B	C	1	0	Ditch	B-SO	Aug	2023	Corn	Ditch	399.6	3.1	3.8	1.2	1	2	0	5	2	0	0	0	0	1	0	6	0	0	14	2	0	9	0	2	0	4	6	0	0	0	0	0	0	8	0
B	C	2	1.5	Field_1.5m	B-SO	Aug	2023	Corn	Corn	399.6	3.1	3.8	1.2	1	0	0	1	2	0	0	5	0	0	0	0	0	0	7	0	0	6	0	0	0	0	3	0	0	0	0	0	0	0	0
C	A	1	0	Ditch	C-NO	Aug	2023	Soy	Ditch	785.5	8.8	5.8	0.7	0.8	0	0	1	2	0	0	0	0	0	0	1	0	0	5	0	0	19	0	0	0	0	13	0	0	0	0	0	0	1	0
C	A	2	1.5	Field_1.5m	C-NO	Aug	2023	Soy	Soy	785.5	8.8	5.8	0.7	0.8	6	0	1	1	0	0	0	0	1	0	1	0	0	0	0	0	10	0	0	0	0	13	0	0	0	0	0	0	0	0
C	A	3	9.1	Field_9.1m	C-NO	Aug	2023	Soy	Soy	785.5	8.8	5.8	0.7	0.8	12	0	10	5	0	0	1	0	0	0	0	0	0	1	3	0	32	0	0	0	0	9	0	0	0	0	0	0	0	0
C	B	1	0	Ditch	C-NO	Aug	2023	Soy	Ditch	785.5	9.2	6.2	1	1.2	1	0	2	2	0	0	0	0	4	0	0	0	0	4	0	0	6	0	0	0	0	8	0	0	0	0	0	0	0	0
C	B	2	1.5	Field_1.5m	C-NO	Aug	2023	Soy	Soy	785.5	9.2	6.2	1	1.2	10	0	1	8	0	0	1	0	0	0	0	0	0	0	2	0	21	0	0	0	0	17	0	0	0	0	0	0	0	0
C	B	3	9.1	Field_9.1m	C-NO	Aug	2023	Soy	Soy	785.5	9.2	6.2	1	1.2	20	0	4	14	0	0	1	0	0	0	0	0	0	0	0	0	55	0	0	0	0	8	0	0	0	0	0	0	2	0
C	C	1	0	Ditch	C-NO	Aug	2023	Soy	Ditch	785.5	8.5	6.4	1.1	0.7	1	0	1	7	0	0	1	0	1	0	1	1	0	3	0	0	9	0	0	0	0	11	0	0	0	0	0	0	3	0
C	C	2	1.5	Field_1.5m	C-NO	Aug	2023	Soy	Soy	785.5	8.5	6.4	1.1	0.7	8	0	0	4	0	0	0	0	0	0	0	0	0	0	0	0	10	0	0	0	0	8	0	0	0	0	0	0	0	0
C	C	3	9.1	Field_9.1m	C-NO	Aug	2023	Soy	Soy	785.5	8.5	6.4	1.1	0.7	28	0	0	2	0	0	1	0	0	0	0	0	0	1	1	0	18	0	0	0	0	10	0	0	0	0	0	0	0	0
C	A	1	0	Ditch	C-SO	Aug	2023	Soy	Ditch	785.5	1.6	5.6	0.4	0.8	1	0	3	3	0	0	0	0	0	0	0	0	0	2	2	0	4	0	0	0	0	10	0	0	0	0	0	0	0	0
C	A	3	9.1	Field_9.1m	C-SO	Aug	2023	Soy	Soy	785.5	1.6	5.6	0.4	0.8	17	0	0	2	0	0	0	0	0	0	0	0	0	2	0	0	37	0	1	0	0	14	0	0	0	0	0	0	0	0
C	B	1	0	Ditch	C-SO	Aug	2023	Soy	Ditch	785.5	1.4	5.3	0.9	1.2	3	0	12	5	0	0	6	0	0	0	1	0	0	7	0	0	8	0	0	0	1	17	0	0	1	0	0	0	0	0
C	B	2	1.5	Field_1.5m	C-SO	Aug	2023	Soy	Soy	785.5	1.4	5.3	0.9	1.2	11	0	3	3	0	0	0	0	0	0	0	0	0	1	1	0	16	0	0	0	1	14	0	0	0	0	0	0	0	0
C	B	3	9.1	Field_9.1m	C-SO	Aug	2023	Soy	Soy	785.5	1.4	5.3	0.9	1.2	12	0	0	2	0	0	0	0	0	0	0	0	0	0	1	0	13	0	0	0	0	8	0	0	0	0	0	0	0	0
C	C	1	0	Ditch	C-SO	Aug	2023	Soy	Ditch	785.5	0.8	6.5	0.4	1.7	2	0	1	7	0	0	1	0	0	0	0	0	0	3	0	0	14	0	1	0	2	13	0	0	0	0	0	0	3	0
C	C	2	1.5	Field_1.5m	C-SO	Aug	2023	Soy	Soy	785.5	0.8	6.5	0.4	1.7	35	0	3	12	1	0	4	0	1	0	0	0	0	9	0	0	47	0	0	0	0	13	0	0	0	0	0	0	1	0
C	C	3	9.1	Field_9.1m	C-SO	Aug	2023	Soy	Soy	785.5	0.8	6.5	0.4	1.7	13	0	0	5	0	0	1	0	0	0	0	0	0	2	0	0	20	0	0	0	0	12	0	0	0	0	0	0	1	0
D	A	1	0	Ditch	D-EA	Aug	2023	Corn	Ditch	192	2.7	4	0.5	1.7	0	1	3	1	0	0	4	0	1	0	6	0	0	1	1	0	12	0	1	0	1	16	0	0	0	0	0	0	6	0
D	A	2	1.5	Field_1.5m	D-EA	Aug	2023	Corn	Corn	192	2.7	4	0.5	1.7	0	0	0	0	0	0	0	0	0	0	1	0	0	4	0	0	18	0	0	0	0	9	0	0	0	0	0	0	2	0
D	A	3	9.1	Field_9.1m	D-EA	Aug	2023	Corn	Corn	192	2.7	4	0.5	1.7	0	1	3	1	0	0	0	0	0	0	1	0	0	4	0	0	14	0	0	0	1	1	0	0	0	0	0	0	2	0
D	B	1	0	Ditch	D-EA	Aug	2023	Corn	Ditch	192	2.8	3.4	0.5	1.3	0	0	0	1	0	0	0	0	2	0	2	0	0	58	0	0	12	0	7	0	0	13	0	0	0	0	0	0	20	0
D	B	2	1.5	Field_1.5m	D-EA	Aug	2023	Corn	Corn	192	2.8	3.4	0.5	1.3	0	1	3	0	0	0	1	0	0	0	0	0	0	6	0	0	15	0	0	0	0	2	0	0	0	0	0	0	2	0
D	B	3	9.1	Field_9.1m	D-EA	Aug	2023	Corn	Corn	192	2.8	3.4	0.5	1.3	0	0	1	4	0	0	0	0	1	0	0	0	0	4	0	0	13	0	0	0	1	1	0	0	0	0	0	0	2	0
D	C	1	0	Ditch	D-EA	Aug	2023	Corn	Ditch	192	3.3	3.8	0.4	1.6	2	1	0	3	0	0	1	0	2	0	2	1	0	39	0	1	20	0	10	0	0	7	0	0	0	0	0	0	8	0
D	C	2	1.5	Field_1.5m	D-EA	Aug	2023	Corn	Corn	192	3.3	3.8	0.4	1.6	0	0	0	1	0	0	1	0	0	0	0	0	0	0	0	0	12	0	0	0	0	5	0	0	0	0	0	0	3	0
D	C	3	9.1	Field_9.1m	D-EA	Aug	2023	Corn	Corn	192	3.3	3.8	0.4	1.6	0	0	0	1	0	0	1	0	1	0	0	0	0	3	0	0	19	0	0	0	0	2	0	0	0	0	0	0	1	0
D	A	1	0	Ditch	D-WE	Aug	2023	Corn	Ditch	192	2.8	4.5	0.4	2.4	0	0	0	0	0	0	0	0	2	0	1	0	0	25	0	0	27	0	2	0	0	6	0	0	0	0	0	0	33	0
D	A	2	1.5	Field_1.5m	D-WE	Aug	2023	Corn	Corn	192	2.8	4.5	0.4	2.4	1	0	3	1	0	0	0	0	0	0	0	0	0	6	0	0	34	0	1	0	0	13	0	0	0	0	0	0	4	0
D	A	3	9.1	Field_9.1m	D-WE	Aug	2023	Corn	Corn	192	2.8	4.5	0.4	2.4	0	0	0	6	0	0	0	0	0	0	0	0	0	11	0	0	35	0	0	0	0	4	0	0	0	0	0	0	3	0
D	B	1	0	Ditch	D-WE	Aug	2023	Corn	Ditch	192	3	4.1	0.4	1.5	0	0	0	5	0	0	4	0	2	0	2	0	0	10	1	0	16	0	4	0	0	14	0	0	0	0	0	0	27	0
D	B	2	1.5	Field_1.5m	D-WE	Aug	2023	Corn	Corn	192	3	4.1	0.4	1.5	0	0	0	1	0	0	1	0	0	0	1	1	0	15	0	0	26	0	0	0	0	1	0	0	0	0	0	0	2	0
D	B	3	9.1	Field_9.1m	D-WE	Aug	2023	Corn	Corn	192	3	4.1	0.4	1.5	0	0	0	0	0	0	1	0	0	0	1	0	0	3	0	0	22	0	0	0	0	2	0	0	0	0	0	0	0	0
D	C	1	0	Ditch	D-WE	Aug	2023	Corn	Ditch	192	2.6	4	0.4	1.2	1	6	2	1	0	0	1	0	0	0	1	0	0	14	0	0	11	0	2	0	1	2	0	0	0	0	0	0	14	0
D	C	2	1.5	Field_1.5m	D-WE	Aug	2023	Corn	Corn	192	2.6	4	0.4	1.2	0	0	1	0	0	0	1	0	0	0	0	0	0	2	0	0	14	0	0	0	0	2	0	0	0	0	0	0	6	0
D	C	3	9.1	Field_9.1m	D-WE	Aug	2023	Corn	Corn	192	2.6	4	0.4	1.2	0	0	0	2	0	0	0	0	2	0	0	0	0	1	1	0	11	0	0	0	0	3	0	0	0	0	0	0	0	0
