# Supplementary material for: Family-Level Diversity of Hymenopteran Parasitoid Communities in Agricultural Drainage Ditches and Implications for Biological Control
Source: Insects. 2025 Feb 27;16(3):246. doi: 10.3390/insects16030246 (PMC11942648; doi:10.3390/insects16030246)
Supplement: Supplementary file 1 [file insects-16-00246-s001.zip › Supplemental Material Physical Measurement Data.xlsx]

## Sheet: Values
Farmcode	Ditchname	Transect	Length (m)	Riparian distance (m)	Width (m)	Depth (m)	Channel Width (m)	Edge Length (m)	Measured Angle (°)
A	NO	A	385	1.7	5.3	0.899307	2.2	1.9	28.25
A	NO	B	385	2.1	5	0.993836	1.9	1.6	38.4
A	NO	C	385	2.2	4.4	1.30439	1.6	2.3	34.55
A	SO	A	430	0.8	3.7	0.696104	1.8	1.5	27.65
A	SO	B	430	0.9	3.6	0.56556	1.8	1.6	20.7
A	SO	C	430	1.1	3.6	0.346303	1.7	1.1	18.35
B	NO	A	320.9	1.9	5.8	1.38049	1.6	2.7	30.75
B	NO	B	320.9	2.1	6.1	1.50764	1.5	3.1	29.1
B	NO	C	320.9	2.2	6.4	0.661124	1	2.1	18.35
B	SO	A	399.6	2.4	5.9	0.689704	1.5	2.7	14.8
B	SO	B	399.6	3.8	4.3	0.942024	1	2	28.1
B	SO	C	399.6	3.1	3.8	1.17395	1	2.2	32.25
C	NO	A	785.5	8.8	5.8	0.748267	0.8	2.8	15.5
C	NO	B	785.5	9.2	6.2	0.997073	1.2	2.6	22.55
C	NO	C	785.5	8.5	6.4	1.0628	0.7	2	32.1
C	SO	A	785.5	1.6	5.6	0.351658	0.8	0.9	23
C	SO	B	785.5	1.4	5.3	0.872657	1.2	1.8	29
C	SO	C	785.5	0.8	6.5	0.352767	1.7	1.9	10.7
D	EA	A	192	2.7	4	0.530774	1.7	1.8	17.15
D	EA	B	192	2.8	3.4	0.506954	1.3	1.7	17.35
D	EA	C	192	3.3	3.8	0.430739	1.6	1.3	19.35
D	WE	A	192	2.8	4.5	0.41418	2.4	0.9	27.4
D	WE	B	192	3	4.1	0.436863	1.5	1.1	23.4
D	WE	C	192	2.6	4	0.408713	1.2	1.6	14.8
E	NO	A	212	0.4	3.9	0.596923	1	1.5	23.45
E	NO	B	212	0.1	3.9	0.47768	1.3	1.4	19.95
E	NO	C	212	0.2	3.5	0.746448	1.1	1.8	24.5
E	SO	A	218	0.4	4.2	0.853359	0.9	1.8	28.3
E	SO	B	218	0.9	4.1	0.731789	1.1	1.5	29.2
E	SO	C	218	0.5	3.2	0.68883	1	1.8	22.5

## Sheet: Mean
Farm	Farmcode	Ditchname	Length (m)	Riparian distance (m)	Width (m)	Depth (m)	Channel Width (m)
DAISY	A	NO	385	2	4.9	1.06584	1.9
DAISY	A	SO	430	0.933333	3.63333	0.535989	1.76667
HARRIS	B	NO	320.9	2.06667	6.1	1.18308	1.36667
HARRIS	B	SO	399.6	3.1	4.66667	0.935226	1.16667
HUTCHISON	C	NO	785.5	8.83333	6.13333	0.936046	0.9
HUTCHISON	C	SO	785.5	1.26667	5.8	0.525694	1.23333
UMES	D	EA	192	2.93333	3.73333	0.489489	1.53333
UMES	D	WE	192	2.8	4.2	0.419919	1.7
COOPER	E	NO	212	0.233333	3.76667	0.607017	1.13333
COOPER	E	SO	218	0.6	3.83333	0.757993	1

## Sheet: SE
Farm	Farmcode	Ditchname	Length (m)	Riparian distance (m)	Width (m)	Depth (m)	Channel Width (m)
DAISY	A	NO	385	0.0881917	0.152753	0.070641	0.1
DAISY	A	SO	430	0.0509175	0.019245	0.0589218	0.019245
HARRIS	B	NO	320.9	0.0509175	0.1	0.15216	0.107152
HARRIS	B	SO	399.6	0.233333	0.365655	0.0807319	0.096225
HUTCHISON	C	NO	785.5	0.117063	0.101835	0.0553027	0.0881917
HUTCHISON	C	SO	785.5	0.138778	0.208167	0.10016	0.150308
UMES	D	EA	192	0.107152	0.101835	0.017418	0.0693889
UMES	D	WE	192	0.0666667	0.0881917	0.00497547	0.208167
COOPER	E	NO	212	0.0509175	0.07698	0.0448893	0.0509175
COOPER	E	SO	218	0.0881917	0.183586	0.0284456	0.0333333

## Sheet: Mean +- SE
Farm	Farmcode	Ditchname	Length (m)	Riparian distance (m)	Width (m)	Depth (m)	Channel Width (m)
DAISY	A	NO	385	2.0 ± 0.1	4.9 ± 0.2	1.1 ± 0.1	1.9 ± 0.1
DAISY		SO	430	0.9 ± 0.1	3.6 ± 0.0	0.5 ± 0.1	1.8 ± 0.0
HARRIS	B	NO	320.9	2.1 ± 0.1	6.1 ± 0.1	1.2 ± 0.2	1.4 ± 0.1
HARRIS		SO	399.6	3.1 ± 0.2	4.7 ± 0.4	0.9 ± 0.1	1.2 ± 0.1
HUTCHISON	C	NO	785.5	8.8 ± 0.1	6.1 ± 0.1	0.9 ± 0.1	0.9 ± 0.1
HUTCHISON		SO	785.5	1.3 ± 0.1	5.8 ± 0.2	0.5 ± 0.1	1.2 ± 0.2
UMES	D	EA	192	2.9 ± 0.1	3.7 ± 0.1	0.5 ± 0.0	1.5 ± 0.1
UMES		WE	192	2.8 ± 0.1	4.2 ± 0.1	0.4 ± 0.0	1.7 ± 0.2
COOPER	E	NO	212	0.2 ± 0.1	3.8 ± 0.1	0.6 ± 0.0	1.1 ± 0.1
COOPER		SO	218	0.6 ± 0.1	3.8 ± 0.2	0.8 ± 0.0	1.0 ± 0.0
