# Supplementary material for: Family-Level Diversity of Hymenopteran Parasitoid Communities in Agricultural Drainage Ditches and Implications for Biological Control
Source: Insects. 2025 Feb 27;16(3):246. doi: 10.3390/insects16030246 (PMC11942648; doi:10.3390/insects16030246)
Supplement: Supplementary file 1 [file insects-16-00246-s001.zip › Supplemental Material Soil Data.csv]

Farmcode	Ditchname	Side	OrganicMatter	Phosphorus	PhosphorusCategory	Potassium	PotassiumCategory	Magnesium	MagnesiumCategory	Calcium	CalciumCategory	Soil_pH	Buffer_pH	CECmeq/100g	Percent_K	Percent_Mg	Percent_Ca	Percent_H	Percent_Na	Percent_Sand	Percent_Silt	Percent_Clay	SoilClassification
A	NO	A-NO	1.8	190	VH	67	M	45	M	200	VL	5.3	6.9	2.7	6.3	13.7	36.4	43.7	-	89	7	4	Sand
A	SO	A-SO	4.3	219	VH	151	H	105	L	300	VL	4.9	6.3	11.2	3.5	7.8	13.4	75.3	-	85	9	6	Loamy Sand
B	NO	B-NO	6.3	84	VH	180	H	125	H	350	VL	5.2	6.8	5.7	8.2	18.4	31	42.5	-	71	21	8	Sandy Loam
B	SO	B-SO	4.8	85	VH	94	M	125	H	450	L	5.2	6.7	7.1	3.4	14.6	31.5	50.5	-	57	31	12	Sandy Loam
C	NO	C-NO	3.1	32	H	112	M	110	M	300	VL	5.2	6.8	5.1	5.6	18	29.4	47	-	66	24	10	Sandy Loam
C	SO	C-SO	4.1	27	M	146	H	135	H	550	VL	5.6	6.8	6.6	5.6	16.9	41.4	36.1	-	39	39	22	Loam
D	EA	D-EA	3.1	56	VH	126	M	190	H	500	VL	5.5	6.8	6.8	4.7	23.3	36.7	35.3	-	27	51	22	Silt Loam
D	WE	D-WE	3.3	42	H	127	M	155	H	450	VL	5.5	6.8	6.3	5.2	20.6	35.9	38.3	-	29	47	24	Loam
E	NO	E-NO	2.7	63	H	157	H	115	H	450	VL	5.8	6.9	4.8	8.4	19.9	46.8	24.9	-	63	27	10	Sandy Loam
E	SO	E-SO	2.2	47	H	109	M	90	H	350	VL	5.7	6.9	4	7	18.8	44	30.2	-	63	25	12	Sandy Loam
